# Supplementary material for: Histone serotonylation in dorsal raphe nucleus contributes to stress- and antidepressant-mediated gene expression and behavior
Source: Nat Commun. 2024 Jun 13;15:5042. doi: 10.1038/s41467-024-49336-4 (PMC11176395; doi:10.1038/s41467-024-49336-4)
Supplement: Supplementary file 4 — Supplementary Data 1–71 [file 41467_2024_49336_MOESM4_ESM.xlsx]

## Sheet: Data 1
Supplementary Data 1: Adult DRN (male) RNA-seq data (Susceptible vs. Control All), FDR<0.1 – Fig. 1B-C & Extended Data Fig. 1A-B, E-F
ENTREZID	baseMean	log2FoldChange	lfcSE	stat	pvalue	padj	ENSEMBL	SYMBOL	GENENAME
76905	87.5738	2.89295	0.49421	5.85369	4.81e-09	2.39e-06	ENSMUSG00000037095	Lrg1	leucine-rich alpha-2-glycoprotein 1
17926	345.33	2.43901	0.655999	3.71801	0.000200796	0.00573605	ENSMUSG00000026697	Myoc	myocilin
54422	276.313	1.86984	0.589726	3.1707	0.00152073	0.0237692	ENSMUSG00000026805	Barhl1	BarH like homeobox 1
14961	87.2703	1.80918	0.260398	6.94774	3.71e-12	9.37e-09	ENSMUSG00000073421	H2-Ab1	histocompatibility 2, class II antigen A, beta 1
14411	63.0224	1.71025	0.489493	3.49392	0.000475984	0.0103882	ENSMUSG00000030109	Slc6a12	solute carrier family 6 (neurotransmitter transporter, betaine/GABA), member 12
16408	27.4976	1.53404	0.366575	4.18479	2.85e-05	0.00148201	ENSMUSG00000030830	Itgal	integrin alpha L
666048	47.1027	1.39255	0.320598	4.3436	1.4e-05	0.000937452	ENSMUSG00000070867	Trabd2b	TraB domain containing 2B
22774	99.7282	1.33033	0.234238	5.67941	1.35e-08	5.5e-06	ENSMUSG00000036972	Zic4	zinc finger protein of the cerebellum 4
22771	1154.1	1.30343	0.232692	5.60153	2.12e-08	7.43e-06	ENSMUSG00000032368	Zic1	zinc finger protein of the cerebellum 1
268958	93.8906	1.29755	0.442917	2.92957	0.00339436	0.0394896	ENSMUSG00000058626	Capn11	calpain 11
65100	65.2069	1.26742	0.215538	5.88027	4.1e-09	2.15e-06	ENSMUSG00000041703	Zic5	zinc finger protein of the cerebellum 5
12642	28.257	1.25556	0.333488	3.76494	0.000166588	0.00507648	ENSMUSG00000050370	Ch25h	cholesterol 25-hydroxylase
226040	48.5529	1.22572	0.305476	4.01249	6.01e-05	0.00238574	ENSMUSG00000048572	Tmem252	transmembrane protein 252
16012	213.044	1.2188	0.176969	6.88706	5.7e-12	1.09e-08	ENSMUSG00000023046	Igfbp6	insulin-like growth factor binding protein 6
22772	769.322	1.21203	0.218527	5.54639	2.92e-08	9.54e-06	ENSMUSG00000061524	Zic2	zinc finger protein of the cerebellum 2
54698	63.3864	1.21153	0.487868	2.48331	0.0130168	0.0927893	ENSMUSG00000032021	Crtam	cytotoxic and regulatory T cell molecule
110257	455.789	1.20148	0.294307	4.0824	4.46e-05	0.00197559	ENSMUSG00000069917	Hba-a2	hemoglobin alpha, adult chain 2
211577	30.845	1.15119	0.376119	3.06069	0.00220825	0.0302699	ENSMUSG00000031070	Mrgprf	MAS-related GPR, member F
14403	183.171	1.14099	0.366641	3.112	0.00185824	0.0270642	ENSMUSG00000029054	Gabrd	gamma-aminobutyric acid (GABA) A receptor, subunit delta
11656	199.664	1.12615	0.278479	4.04394	5.26e-05	0.00218484	ENSMUSG00000025270	Alas2	aminolevulinic acid synthase 2, erythroid
100503605	410.306	1.12487	0.292733	3.84265	0.000121714	0.00404313	ENSMUSG00000052305	Hbb-bs	hemoglobin, beta adult s chain
213208	48.5201	1.11519	0.379458	2.93892	0.00329361	0.0385919	ENSMUSG00000044244	Il20rb	interleukin 20 receptor beta
14960	48.8721	1.10416	0.338379	3.26308	0.00110207	0.0188332	ENSMUSG00000036594	H2-Aa	histocompatibility 2, class II antigen A, alpha
384619	57.6745	1.09612	0.254247	4.31124	1.62e-05	0.00104468	ENSMUSG00000038292	Kash5	KASH domain containing 5
18013	509.541	1.08184	0.201584	5.36672	8.02e-08	2.06e-05	ENSMUSG00000038255	Neurod2	neurogenic differentiation 2
14234	26.4682	1.08145	0.35284	3.06499	0.00217678	0.029999	ENSMUSG00000046714	Foxc2	forkhead box C2
12822	660.145	1.07532	0.275946	3.89684	9.75e-05	0.00342214	ENSMUSG00000001435	Col18a1	collagen, type XVIII, alpha 1
230779	115.404	1.07426	0.365075	2.94257	0.00325501	0.0383031	ENSMUSG00000023232	Serinc2	serine incorporator 2
69248	51.2888	1.06104	0.250206	4.24065	2.23e-05	0.00125453	ENSMUSG00000085555	2610035F20Rik	RIKEN cDNA 2610035F20 gene
24059	125.274	1.02029	0.351863	2.89968	0.00373542	0.041752	ENSMUSG00000032548	Slco2a1	solute carrier organic anion transporter family, member 2a1
16780	39.4806	1.01753	0.247657	4.10865	3.98e-05	0.00181633	ENSMUSG00000026639	Lamb3	laminin, beta 3
68527	277.364	0.98904	0.34224	2.8899	0.00385365	0.0425784	ENSMUSG00000026668	Ucma	upper zone of growth plate and cartilage matrix associated
22411	56.1788	0.973399	0.224133	4.34295	1.41e-05	0.000937452	ENSMUSG00000015957	Wnt11	wingless-type MMTV integration site family, member 11
14786	64.3052	0.963026	0.220798	4.36156	1.29e-05	0.000882817	ENSMUSG00000019312	Grb7	growth factor receptor bound protein 7
16177	298.257	0.938048	0.143903	6.51862	7.1e-11	6.42e-08	ENSMUSG00000026072	Il1r1	interleukin 1 receptor, type I
16149	176.959	0.924334	0.213638	4.32665	1.51e-05	0.000999345	ENSMUSG00000024610	Cd74	CD74 antigen (invariant polypeptide of major histocompatibility complex, class II antigen-associated)
12643	31.057	0.910993	0.310086	2.93787	0.00330471	0.0386513	ENSMUSG00000039084	Chad	chondroadherin
71093	41.0252	0.91019	0.281991	3.22772	0.0012478	0.0205472	ENSMUSG00000037621	Atoh8	atonal bHLH transcription factor 8
14711	72.6981	0.909935	0.196073	4.6408	3.47e-06	0.000318626	ENSMUSG00000002769	Gnmt	glycine N-methyltransferase
78376	28.9049	0.909436	0.318349	2.85673	0.00428034	0.0460693	ENSMUSG00000036185	Sapcd1	suppressor APC domain containing 1
22673	36.6337	0.900093	0.359094	2.50656	0.0121911	0.089073	ENSMUSG00000031351	Zfp185	zinc finger protein 185
16782	58.7622	0.897219	0.286418	3.13255	0.00173298	0.0259272	ENSMUSG00000026479	Lamc2	laminin, gamma 2
208943	34.068	0.880592	0.312006	2.82236	0.00476721	0.0491089	ENSMUSG00000033590	Myo5c	myosin VC
19419	1396.15	0.872143	0.153828	5.66961	1.43e-08	5.57e-06	ENSMUSG00000027347	Rasgrp1	RAS guanyl releasing protein 1
20393	3244.73	0.864336	0.262823	3.28866	0.00100666	0.0179	ENSMUSG00000019970	Sgk1	serum/glucocorticoid regulated kinase 1
18292	57.2346	0.858834	0.272925	3.14678	0.00165081	0.0250792	ENSMUSG00000001103	Sebox	SEBOX homeobox
319776	34.3863	0.852598	0.326572	2.61075	0.00903445	0.0730931	ENSMUSG00000048108	Tmem72	transmembrane protein 72
17996	68.3692	0.850004	0.300475	2.82886	0.00467136	0.048446	ENSMUSG00000026950	Neb	nebulin
14969	101.998	0.817088	0.225913	3.61683	0.000298231	0.00757649	ENSMUSG00000060586	H2-Eb1	histocompatibility 2, class II antigen E beta
243755	100.615	0.814816	0.280282	2.90713	0.00364761	0.0412189	ENSMUSG00000029843	Slc13a4	solute carrier family 13 (sodium/sulfate symporters), member 4
53608	174.96	0.812899	0.154686	5.25516	1.48e-07	3.2e-05	ENSMUSG00000028862	Map3k6	mitogen-activated protein kinase kinase kinase 6
14264	150.966	0.804751	0.286257	2.81128	0.00493441	0.0502302	ENSMUSG00000041559	Fmod	fibromodulin
22371	1232.96	0.804604	0.197333	4.07739	4.55e-05	0.00199565	ENSMUSG00000001930	Vwf	Von Willebrand factor
16803	125.592	0.804089	0.2412	3.33371	0.000856975	0.0160149	ENSMUSG00000016024	Lbp	lipopolysaccharide binding protein
22295	921.501	0.801313	0.216504	3.70114	0.000214636	0.00600199	ENSMUSG00000012819	Cdh23	cadherin 23 (otocadherin)
231162	42.7186	0.797172	0.272651	2.92378	0.00345809	0.0400794	ENSMUSG00000062329	Cytl1	cytokine-like 1
14560	285.974	0.794863	0.241015	3.29798	0.00097384	0.0175382	ENSMUSG00000021943	Gdf10	growth differentiation factor 10
17313	439.036	0.793524	0.243362	3.26067	0.0011115	0.0189522	ENSMUSG00000030218	Mgp	matrix Gla protein
170935	377.794	0.788877	0.118453	6.65982	2.74e-11	2.81e-08	ENSMUSG00000010825	Grid2ip	glutamate receptor, ionotropic, delta 2 (Grid2) interacting protein 1
217325	54.6677	0.777924	0.303484	2.56331	0.010368	0.0804541	ENSMUSG00000020782	Llgl2	LLGL2 scribble cell polarity complex component
68498	57.306	0.776082	0.266344	2.91383	0.00357025	0.0407953	ENSMUSG00000030351	Tspan11	tetraspanin 11
14344	26.9402	0.767366	0.314572	2.4394	0.0147116	0.0997816	ENSMUSG00000055978	Fut2	fucosyltransferase 2
235674	94.0296	0.74645	0.228644	3.26469	0.00109584	0.0187786	ENSMUSG00000010651	Acaa1b	acetyl-Coenzyme A acyltransferase 1B
76469	74.0847	0.737645	0.184085	4.00708	6.15e-05	0.00242423	ENSMUSG00000047419	Cmya5	cardiomyopathy associated 5
373864	1177.7	0.737021	0.181425	4.0624	4.86e-05	0.00207837	ENSMUSG00000045672	Col27a1	collagen, type XXVII, alpha 1
18414	184.76	0.732476	0.164557	4.4512	8.54e-06	0.000650152	ENSMUSG00000022146	Osmr	oncostatin M receptor
12831	283.044	0.731921	0.160713	4.55421	5.26e-06	0.000437152	ENSMUSG00000026837	Col5a1	collagen, type V, alpha 1
100039210	78.2359	0.729832	0.248717	2.93439	0.00334208	0.0389994	NA	Gm2102	predicted gene 2102
19225	44.6627	0.722149	0.211059	3.42155	0.000622649	0.0126671	ENSMUSG00000032487	Ptgs2	prostaglandin-endoperoxide synthase 2
13346	115.59	0.720546	0.179797	4.00755	6.14e-05	0.00242423	ENSMUSG00000026208	Des	desmin
13078	101.082	0.716736	0.234289	3.0592	0.00221928	0.030367	ENSMUSG00000024087	Cyp1b1	cytochrome P450, family 1, subfamily b, polypeptide 1
209837	294.353	0.715864	0.134942	5.30498	1.13e-07	2.63e-05	ENSMUSG00000031170	Slc38a5	solute carrier family 38, member 5
78552	53.5551	0.712945	0.214198	3.32843	0.000873364	0.0162422	ENSMUSG00000044141	E130201H02Rik	Y box protein 1 pseudogene
12258	302.377	0.71007	0.15566	4.56167	5.07e-06	0.000426504	ENSMUSG00000023224	Serping1	serine (or cysteine) peptidase inhibitor, clade G, member 1
330004	30.0691	0.708734	0.245788	2.88352	0.00393256	0.0432947	NA	Gm833	predicted gene 833
68713	67.5774	0.70465	0.219498	3.21027	0.0013261	0.0213552	ENSMUSG00000025491	Ifitm1	interferon induced transmembrane protein 1
211232	2337.26	0.70214	0.148692	4.72211	2.33e-06	0.000237741	ENSMUSG00000030270	Cpne9	copine family member IX
71693	40.2911	0.699587	0.208617	3.35345	0.000798122	0.0152759	ENSMUSG00000036655	Colec11	collectin sub-family member 11
228775	44.0002	0.697414	0.201932	3.4537	0.000552959	0.0116239	ENSMUSG00000032715	Trib3	tribbles pseudokinase 3
435145	403.665	0.695632	0.131297	5.29817	1.17e-07	2.69e-05	ENSMUSG00000096883	Shisa8	shisa family member 8
15894	110.319	0.695597	0.175031	3.97413	7.06e-05	0.00270246	ENSMUSG00000037405	Icam1	intercellular adhesion molecule 1
19260	67.1474	0.693698	0.224818	3.0856	0.00203142	0.0285848	ENSMUSG00000027843	Ptpn22	protein tyrosine phosphatase, non-receptor type 22 (lymphoid)
14412	217.231	0.690607	0.157303	4.3903	1.13e-05	0.000813512	ENSMUSG00000030108	Slc6a13	solute carrier family 6 (neurotransmitter transporter, GABA), member 13
100038713	143.473	0.669955	0.149877	4.47004	7.82e-06	0.000612879	ENSMUSG00000113679	Gm10432	predicted gene 10432
17952	31.7336	0.668959	0.233775	2.86155	0.00421578	0.0455968	ENSMUSG00000078942	Naip6	NLR family, apoptosis inhibitory protein 6
319463	200.39	0.668226	0.202077	3.30679	0.000943701	0.0172152	NA	C230057M02Rik	RIKEN cDNA C230057M02 gene
19885	206.835	0.665885	0.201019	3.31255	0.000924485	0.0169673	ENSMUSG00000028150	Rorc	RAR-related orphan receptor gamma
69671	45.07	0.665386	0.259235	2.56673	0.0102661	0.0797987	ENSMUSG00000023153	Tmem52	transmembrane protein 52
207215	39.8298	0.662636	0.268822	2.46496	0.0137028	0.0956859	ENSMUSG00000047746	Fbxo40	F-box protein 40
12931	40.0206	0.662497	0.249269	2.65776	0.00786619	0.0672243	ENSMUSG00000007888	Crlf1	cytokine receptor-like factor 1
278304	95.1142	0.662041	0.258975	2.55639	0.0105765	0.0814555	ENSMUSG00000014198	Zfp385c	zinc finger protein 385C
78754	121.193	0.658965	0.159602	4.12881	3.65e-05	0.00171057	ENSMUSG00000021903	Galnt15	polypeptide N-acetylgalactosaminyltransferase 15
619309	158.475	0.657967	0.208769	3.15166	0.00162346	0.0247885	ENSMUSG00000094840	Muc3a	mucin 3A, cell surface associated
12364	46.7696	0.651239	0.226513	2.87506	0.00403948	0.0442502	ENSMUSG00000025887	Casp12	caspase 12
22436	400.178	0.631449	0.15503	4.07307	4.64e-05	0.00201529	ENSMUSG00000024066	Xdh	xanthine dehydrogenase
242202	258.065	0.629321	0.158016	3.98264	6.82e-05	0.00262704	ENSMUSG00000053965	Pde5a	phosphodiesterase 5A, cGMP-specific
81877	170.979	0.62474	0.146108	4.27588	1.9e-05	0.00113936	ENSMUSG00000033327	Tnxb	tenascin XB
110751	104.652	0.623253	0.24365	2.55799	0.010528	0.0811631	ENSMUSG00000027318	Adam33	a disintegrin and metallopeptidase domain 33
20708	53.391	0.618886	0.221804	2.79023	0.00526702	0.0519607	ENSMUSG00000042842	Serpinb6b	serine (or cysteine) peptidase inhibitor, clade B, member 6b
53857	630.554	0.605325	0.0987295	6.13114	8.72e-10	5.83e-07	ENSMUSG00000030137	Tuba8	tubulin, alpha 8
18399	65.491	0.602414	0.233623	2.57858	0.00992086	0.0780927	ENSMUSG00000024650	Slc22a6	solute carrier family 22 (organic anion transporter), member 6
13170	2114.51	0.601753	0.130262	4.61956	3.85e-06	0.000345867	ENSMUSG00000059824	Dbp	D site albumin promoter binding protein
14025	553.582	0.599093	0.213887	2.80098	0.0050948	0.050997	ENSMUSG00000000861	Bcl11a	B cell CLL/lymphoma 11A (zinc finger protein)
100503652	48.5639	0.588361	0.200226	2.93849	0.00329818	0.0386043	ENSMUSG00000096981	Gm16845	predicted gene, 16845
100502985	38.3304	0.587716	0.215326	2.72942	0.00634452	0.0589297	ENSMUSG00000097404	Gm10814	predicted gene 10814
53422	131.59	0.58387	0.165592	3.52596	0.000421952	0.00951557	ENSMUSG00000018554	Ybx2	Y box protein 2
13732	74.0541	0.581786	0.199661	2.91386	0.00356986	0.0407953	ENSMUSG00000040212	Emp3	epithelial membrane protein 3
17880	593.65	0.578987	0.190404	3.04083	0.00235925	0.0314977	ENSMUSG00000018830	Myh11	myosin, heavy polypeptide 11, smooth muscle
14159	239.298	0.573751	0.150882	3.80265	0.000143154	0.00452097	ENSMUSG00000053158	Fes	feline sarcoma oncogene
18214	245.401	0.572758	0.117688	4.86676	1.13e-06	0.000139581	ENSMUSG00000026674	Ddr2	discoidin domain receptor family, member 2
230379	420.622	0.570876	0.105217	5.42569	5.77e-08	1.64e-05	ENSMUSG00000038007	Acer2	alkaline ceramidase 2
18159	216.358	0.566798	0.145728	3.88941	0.000100488	0.00348086	ENSMUSG00000026241	Nppc	natriuretic peptide type C
13384	1421.75	0.565457	0.0896068	6.31042	2.78e-10	2.09e-07	ENSMUSG00000052373	Mpp3	membrane protein, palmitoylated 3 (MAGUK p55 subfamily member 3)
17907	47.8744	0.563029	0.181118	3.10863	0.00187957	0.0271945	ENSMUSG00000030672	Mylpf	myosin light chain, phosphorylatable, fast skeletal muscle
627191	1274.26	0.562112	0.176056	3.1928	0.00140902	0.022364	ENSMUSG00000071234	Syndig1l	synapse differentiation inducing 1 like
50795	539.522	0.560072	0.217204	2.57855	0.00992154	0.0780927	ENSMUSG00000040666	Sh3bgr	SH3-binding domain glutamic acid-rich protein
21345	503.792	0.555457	0.224516	2.47402	0.0133604	0.0943014	ENSMUSG00000032085	Tagln	transgelin
16402	110.894	0.554754	0.167918	3.30373	0.000954091	0.0173246	ENSMUSG00000000555	Itga5	integrin alpha 5 (fibronectin receptor alpha)
100504561	51.2401	0.549992	0.19284	2.85206	0.00434371	0.0464901	ENSMUSG00000111761	9230112J17Rik	RIKEN cDNA 9230112J17 gene
93694	181.649	0.547055	0.157687	3.46925	0.000521921	0.0111333	ENSMUSG00000030157	Clec2d	C-type lectin domain family 2, member d
11536	107.745	0.546362	0.164928	3.31273	0.00092389	0.0169673	ENSMUSG00000058396	Gpr182	G protein-coupled receptor 182
66175	55.6021	0.538116	0.214369	2.51023	0.0120651	0.088531	ENSMUSG00000042485	Mustn1	musculoskeletal, embryonic nuclear protein 1
15229	68.2283	0.535059	0.203453	2.62989	0.00854135	0.0704375	ENSMUSG00000078302	Foxd1	forkhead box D1
70807	1093.39	0.532817	0.102786	5.18377	2.17e-07	4.29e-05	ENSMUSG00000002910	Arrdc2	arrestin domain containing 2
70807	1093.39	0.532817	0.102786	5.18377	2.17e-07	4.29e-05	ENSMUSG00000110906	Arrdc2	arrestin domain containing 2
26561	91.031	0.523636	0.163144	3.20966	0.00132891	0.0213552	ENSMUSG00000029061	Mmp23	matrix metallopeptidase 23
14219	320.023	0.520536	0.15586	3.33976	0.000838501	0.0158363	ENSMUSG00000019997	Ccn2	cellular communication network factor 2
67077	68.2848	0.520181	0.175727	2.96017	0.00307467	0.0367717	ENSMUSG00000050623	Catsperz	cation channel sperm associated auxiliary subunit zeta
78088	411.141	0.519613	0.113686	4.5706	4.86e-06	0.000413251	ENSMUSG00000045314	Sowahb	sosondowah ankyrin repeat domain family member B
16425	124.127	0.51961	0.188485	2.75676	0.00583764	0.055662	ENSMUSG00000037254	Itih2	inter-alpha trypsin inhibitor, heavy chain 2
14863	44.1919	0.518934	0.202619	2.56113	0.0104333	0.0805946	ENSMUSG00000040562	Gstm2	glutathione S-transferase, mu 2
70450	86.3817	0.517103	0.190431	2.71544	0.00661883	0.0604499	ENSMUSG00000057948	Unc13d	unc-13 homolog D
16772	350.016	0.516825	0.14765	3.50033	0.000464679	0.0101983	ENSMUSG00000032796	Lama1	laminin, alpha 1
210741	572.522	0.515997	0.129785	3.9758	7.01e-05	0.00269032	ENSMUSG00000050138	Kcnk12	potassium channel, subfamily K, member 12
13024	133.838	0.514168	0.202707	2.5365	0.0111965	0.0844959	ENSMUSG00000044258	Ctla2a	cytotoxic T lymphocyte-associated protein 2 alpha
69700	81.0802	0.510688	0.175378	2.91193	0.00359208	0.0408711	ENSMUSG00000079022	Col22a1	collagen, type XXII, alpha 1
18546	6595.6	0.504786	0.123979	4.07156	4.67e-05	0.00201753	ENSMUSG00000090223	Pcp4	Purkinje cell protein 4
14724	191.239	0.503094	0.099741	5.044	4.56e-07	7.05e-05	ENSMUSG00000050761	Gp1bb	glycoprotein Ib, beta polypeptide
12555	207.571	0.502398	0.143303	3.50583	0.000455184	0.010073	ENSMUSG00000031962	Cdh15	cadherin 15
29857	778.797	0.50236	0.071812	6.99549	2.64e-12	8.13e-09	ENSMUSG00000022610	Mapk12	mitogen-activated protein kinase 12
56349	447.616	0.50194	0.094935	5.28719	1.24e-07	2.81e-05	ENSMUSG00000021215	Net1	neuroepithelial cell transforming gene 1
65079	613.046	0.501313	0.121826	4.11499	3.87e-05	0.0017776	ENSMUSG00000043811	Rtn4r	reticulon 4 receptor
65079	613.046	0.501313	0.121826	4.11499	3.87e-05	0.0017776	ENSMUSG00000111113	Rtn4r	reticulon 4 receptor
56739	628.737	0.49989	0.182758	2.73526	0.00623302	0.0580289	ENSMUSG00000002324	Rec8	REC8 meiotic recombination protein
69146	69.0849	0.493962	0.166013	2.97544	0.00292565	0.0354861	ENSMUSG00000022575	Gsdmd	gasdermin D
11601	45.1522	0.492622	0.194021	2.53902	0.0111165	0.0839742	ENSMUSG00000031465	Angpt2	angiopoietin 2
17105	177.207	0.491199	0.155079	3.1674	0.00153807	0.0239429	ENSMUSG00000069516	Lyz2	lysozyme 2
20969	80.1631	0.490163	0.166085	2.95127	0.00316466	0.0375559	ENSMUSG00000020592	Sdc1	syndecan 1
117148	3269.02	0.486544	0.0845109	5.75718	8.55e-09	3.87e-06	ENSMUSG00000031837	Necab2	N-terminal EF-hand calcium binding protein 2
64176	5640.67	0.483535	0.136244	3.54905	0.000386623	0.00888836	ENSMUSG00000053025	Sv2b	synaptic vesicle glycoprotein 2 b
19293	6735.45	0.481739	0.126955	3.79456	0.000147903	0.00462257	ENSMUSG00000005716	Pvalb	parvalbumin
57816	783.833	0.481694	0.0931543	5.17093	2.33e-07	4.32e-05	ENSMUSG00000029359	Tesc	tescalcin
67020	50.4366	0.480064	0.172931	2.77605	0.00550239	0.0535612	ENSMUSG00000045377	Tmem88	transmembrane protein 88
54137	649.261	0.479467	0.187804	2.55302	0.0106792	0.0818777	ENSMUSG00000072770	Acrbp	proacrosin binding protein
22415	394.667	0.477309	0.101693	4.69363	2.68e-06	0.000268047	ENSMUSG00000000125	Wnt3	wingless-type MMTV integration site family, member 3
228550	178.475	0.476637	0.18238	2.61342	0.00896402	0.0726762	ENSMUSG00000027296	Itpka	inositol 1,4,5-trisphosphate 3-kinase A
226101	168.345	0.474662	0.140603	3.37589	0.000735763	0.014294	ENSMUSG00000048612	Myof	myoferlin
17306	143.571	0.473209	0.169495	2.79188	0.00524036	0.0517641	ENSMUSG00000027887	Sypl2	synaptophysin-like 2
67434	105.244	0.470106	0.150921	3.11492	0.00183997	0.0269	ENSMUSG00000022237	Ankrd33b	ankyrin repeat domain 33B
330053	43.2935	0.469988	0.190844	2.46268	0.0137901	0.0959207	NA	4933427G23Rik	RIKEN cDNA 4933427G23 gene
104079	1405.69	0.469375	0.140987	3.3292	0.000870956	0.0162171	ENSMUSG00000046719	Nxph3	neurexophilin 3
16440	409.326	0.46875	0.127344	3.68097	0.000232351	0.00635865	ENSMUSG00000042644	Itpr3	inositol 1,4,5-triphosphate receptor 3
66733	3114.82	0.468485	0.157964	2.96577	0.00301922	0.0362778	ENSMUSG00000045246	Kcng4	potassium voltage-gated channel, subfamily G, member 4
13601	308.323	0.468261	0.130933	3.57634	0.000348439	0.00834735	ENSMUSG00000028108	Ecm1	extracellular matrix protein 1
234684	74.6123	0.466514	0.179336	2.60134	0.00928591	0.0744228	ENSMUSG00000041679	Lrrc29	leucine rich repeat containing 29
109901	167.885	0.46595	0.190068	2.45148	0.0142268	0.0979449	ENSMUSG00000023031	Cela1	chymotrypsin-like elastase family, member 1
21817	850.249	0.465072	0.111397	4.1749	2.98e-05	0.00151321	ENSMUSG00000037820	Tgm2	transglutaminase 2, C polypeptide
228788	278.988	0.464532	0.0969098	4.79345	1.64e-06	0.000177561	ENSMUSG00000027474	Ccm2l	cerebral cavernous malformation 2-like
71878	56.0563	0.458848	0.181991	2.52127	0.0116933	0.0869952	ENSMUSG00000027654	Fam83d	family with sequence similarity 83, member D
12829	103.537	0.457262	0.177149	2.58123	0.00984483	0.0778076	ENSMUSG00000067158	Col4a4	collagen, type IV, alpha 4
56222	197.59	0.457104	0.16214	2.8192	0.00481434	0.049429	ENSMUSG00000070803	Cited4	Cbp/p300-interacting transactivator, with Glu/Asp-rich carboxy-terminal domain, 4
237625	322.191	0.453126	0.114342	3.96291	7.4e-05	0.00282575	ENSMUSG00000034579	Pla2g3	phospholipase A2, group III
98170	6917.59	0.452033	0.0665213	6.79531	1.08e-11	1.39e-08	ENSMUSG00000024736	Tmem132a	transmembrane protein 132A
13717	595.063	0.451833	0.138774	3.25588	0.00113041	0.0191473	ENSMUSG00000029675	Eln	elastin
16002	1729.25	0.450247	0.170962	2.63361	0.00844833	0.0700404	ENSMUSG00000048583	Igf2	insulin-like growth factor 2
114606	147.519	0.44828	0.132526	3.38259	0.000718053	0.0141767	ENSMUSG00000034758	Tle6	transducin-like enhancer of split 6
53376	1236.06	0.447945	0.0872611	5.13338	2.85e-07	5.09e-05	ENSMUSG00000032010	Usp2	ubiquitin specific peptidase 2
18551	266.905	0.44676	0.139186	3.20981	0.00132825	0.0213552	ENSMUSG00000020131	Pcsk4	proprotein convertase subtilisin/kexin type 4
56520	68.5059	0.445958	0.138159	3.22785	0.00124724	0.0205472	ENSMUSG00000024177	Nme4	NME/NM23 nucleoside diphosphate kinase 4
20347	145.124	0.445706	0.172228	2.58788	0.009657	0.0765986	ENSMUSG00000057969	Sema3b	sema domain, immunoglobulin domain (Ig), short basic domain, secreted, (semaphorin) 3B
12925	200.959	0.443997	0.138531	3.20504	0.00135046	0.0215457	ENSMUSG00000006360	Crip1	cysteine-rich protein 1 (intestinal)
227526	61.3593	0.442216	0.153749	2.87622	0.00402473	0.0441206	ENSMUSG00000039496	Cdnf	cerebral dopamine neurotrophic factor
12505	94.8275	0.44209	0.163224	2.70849	0.00675906	0.0611856	ENSMUSG00000005087	Cd44	CD44 antigen
19361	76.7832	0.440487	0.136725	3.2217	0.00127432	0.0207843	ENSMUSG00000027323	Rad51	RAD51 recombinase
17534	273.786	0.439899	0.137079	3.20909	0.00133158	0.0213552	ENSMUSG00000020695	Mrc2	mannose receptor, C type 2
14130	47.5341	0.439191	0.166858	2.63213	0.0084852	0.0701249	ENSMUSG00000026656	Fcgr2b	Fc receptor, IgG, low affinity IIb
277744	119.117	0.439141	0.125386	3.50232	0.000461217	0.0101626	ENSMUSG00000070637	Srarp	steroid receptor associated and regulated protein
240215	67.9783	0.436765	0.177136	2.46571	0.0136744	0.0956422	ENSMUSG00000024485	Slc4a9	solute carrier family 4, sodium bicarbonate cotransporter, member 9
66141	333.115	0.432088	0.14862	2.90733	0.00364526	0.0412189	ENSMUSG00000025492	Ifitm3	interferon induced transmembrane protein 3
78771	1169.9	0.43122	0.0929204	4.64075	3.47e-06	0.000318626	ENSMUSG00000021596	Mctp1	multiple C2 domains, transmembrane 1
20698	165.808	0.430387	0.141739	3.03648	0.00239356	0.0317888	ENSMUSG00000061878	Sphk1	sphingosine kinase 1
104816	146.573	0.430227	0.127405	3.37684	0.000733232	0.0142748	ENSMUSG00000037686	Aspg	asparaginase
100044509	263.767	0.430022	0.118312	3.63463	0.000278379	0.00728984	ENSMUSG00000089736	Tgfbr3l	transforming growth factor, beta receptor III-like
231931	177.715	0.429368	0.111022	3.86742	0.000109995	0.00372003	ENSMUSG00000047867	Gimap6	GTPase, IMAP family member 6
12828	80.0819	0.429342	0.170611	2.51649	0.011853	0.0876439	ENSMUSG00000079465	Col4a3	collagen, type IV, alpha 3
72315	478.491	0.427812	0.0882956	4.84523	1.26e-06	0.000146242	ENSMUSG00000041617	Ccdc74a	coiled-coil domain containing 74A
229599	343.606	0.421784	0.100438	4.19946	2.68e-05	0.00142388	ENSMUSG00000038550	Ciart	circadian associated repressor of transcription
14619	311.832	0.421419	0.137818	3.0578	0.00222967	0.030428	ENSMUSG00000046352	Gjb2	gap junction protein, beta 2
13842	1188.22	0.419284	0.142404	2.94434	0.00323648	0.0381434	ENSMUSG00000028661	Epha8	Eph receptor A8
209387	76.1949	0.418948	0.155304	2.69761	0.00698397	0.0625953	ENSMUSG00000057596	Trim30d	tripartite motif-containing 30D
100503044	133.269	0.412584	0.151195	2.72882	0.00635622	0.0589974	ENSMUSG00000044522	A730020M07Rik	RIKEN cDNA A730020M07 gene
217082	3218.16	0.410938	0.075819	5.41998	5.96e-08	1.67e-05	ENSMUSG00000003949	Hlf	hepatic leukemia factor
667772	85.5918	0.409047	0.143209	2.8563	0.00428608	0.0460693	ENSMUSG00000092009	Myh15	myosin, heavy chain 15
74090	203.158	0.407933	0.124654	3.27253	0.0010659	0.0185274	ENSMUSG00000032278	Paqr5	progestin and adipoQ receptor family member V
20911	624.567	0.404193	0.115534	3.49847	0.000467928	0.0102518	ENSMUSG00000004626	Stxbp2	syntaxin binding protein 2
230868	1702.48	0.403846	0.0960566	4.20425	2.62e-05	0.0014136	ENSMUSG00000040972	Igsf21	immunoglobulin superfamily, member 21
12842	466.214	0.403533	0.144798	2.78686	0.00532211	0.0523079	ENSMUSG00000001506	Col1a1	collagen, type I, alpha 1
67305	149.305	0.402426	0.0997536	4.0342	5.48e-05	0.00225305	ENSMUSG00000028597	Gpx7	glutathione peroxidase 7
14314	3156.69	0.400928	0.16026	2.50174	0.0123584	0.0898264	ENSMUSG00000022816	Fstl1	follistatin-like 1
378460	101.551	0.400014	0.153255	2.61012	0.00905113	0.0731895	ENSMUSG00000032739	Pram1	PML-RAR alpha-regulated adaptor molecule 1
67784	818.538	0.399099	0.094713	4.21377	2.51e-05	0.00138443	ENSMUSG00000030123	Plxnd1	plexin D1
101544	771.265	0.395954	0.115421	3.43051	0.000602449	0.0123707	ENSMUSG00000066721	Zfp575	zinc finger protein 575
106757	59.3464	0.394246	0.160951	2.44947	0.0143066	0.0982745	ENSMUSG00000040828	Catsperd	cation channel sperm associated auxiliary subunit delta
263803	90.7758	0.393385	0.140869	2.79256	0.00522926	0.0517345	ENSMUSG00000026785	Pkn3	protein kinase N3
14729	110.283	0.393116	0.121993	3.22246	0.00127096	0.0207774	ENSMUSG00000047953	Gp5	glycoprotein 5 (platelet)
15937	407.797	0.390392	0.105008	3.71773	0.000201023	0.00573605	ENSMUSG00000003541	Ier3	immediate early response 3
214901	103.332	0.389394	0.133878	2.90858	0.00363076	0.0411575	ENSMUSG00000019214	Chtf18	CTF18, chromosome transmission fidelity factor 18
22004	646.34	0.386189	0.0984014	3.92463	8.69e-05	0.00317329	ENSMUSG00000028464	Tpm2	tropomyosin 2, beta
14612	238.837	0.386037	0.0928549	4.15742	3.22e-05	0.00157151	ENSMUSG00000050234	Gja4	gap junction protein, alpha 4
19229	337.539	0.383477	0.15708	2.44129	0.0146348	0.0996387	ENSMUSG00000059456	Ptk2b	PTK2 protein tyrosine kinase 2 beta
234542	200.333	0.383373	0.120401	3.18413	0.00145192	0.022903	ENSMUSG00000048617	Rtbdn	retbindin
320844	197.911	0.383021	0.143335	2.67221	0.00753544	0.0653288	ENSMUSG00000032593	Amigo3	adhesion molecule with Ig like domain 3
100504195	71.9965	0.382628	0.143922	2.65858	0.00784704	0.0672243	ENSMUSG00000038244	Micalcl	MICAL C-terminal like
192176	3479.87	0.382463	0.0788303	4.85172	1.22e-06	0.000144803	ENSMUSG00000031328	Flna	filamin, alpha
12950	596.653	0.382283	0.0843152	4.53398	5.79e-06	0.000468769	ENSMUSG00000021613	Hapln1	hyaluronan and proteoglycan link protein 1
73032	1850.37	0.380764	0.0759689	5.0121	5.38e-07	7.89e-05	ENSMUSG00000007944	Ttc9b	tetratricopeptide repeat domain 9B
80287	96.7148	0.380197	0.116143	3.27352	0.00106216	0.0185215	ENSMUSG00000009585	Apobec3	apolipoprotein B mRNA editing enzyme, catalytic polypeptide 3
108068	718.107	0.380028	0.133029	2.85672	0.00428038	0.0460693	ENSMUSG00000023192	Grm2	glutamate receptor, metabotropic 2
18753	599.641	0.379629	0.115231	3.2945	0.000985975	0.0176561	ENSMUSG00000021948	Prkcd	protein kinase C, delta
333088	131.712	0.378812	0.141569	2.67582	0.00745473	0.0649778	ENSMUSG00000059022	Kcp	kielin/chordin-like protein
235441	394.225	0.378728	0.0819461	4.62167	3.81e-06	0.00034438	ENSMUSG00000032376	Usp3	ubiquitin specific peptidase 3
78514	212.749	0.377386	0.119245	3.1648	0.00155192	0.0239991	ENSMUSG00000037148	Arhgap10	Rho GTPase activating protein 10
108100	2297.92	0.376926	0.0730555	5.15944	2.48e-07	4.54e-05	ENSMUSG00000025372	Baiap2	brain-specific angiogenesis inhibitor 1-associated protein 2
98932	815.578	0.376506	0.115666	3.25512	0.00113344	0.0191774	ENSMUSG00000067818	Myl9	myosin, light polypeptide 9, regulatory
110454	857.305	0.375849	0.0692712	5.42576	5.77e-08	1.64e-05	ENSMUSG00000075602	Ly6a	lymphocyte antigen 6 complex, locus A
12332	159.806	0.375844	0.108167	3.47466	0.000511493	0.0110333	ENSMUSG00000056737	Capg	capping protein (actin filament), gelsolin-like
18618	115.135	0.374271	0.125589	2.98013	0.00288122	0.0351972	ENSMUSG00000000301	Pemt	phosphatidylethanolamine N-methyltransferase
77782	90.3982	0.372739	0.139152	2.67865	0.00739202	0.0647443	ENSMUSG00000034206	Polq	polymerase (DNA directed), theta
71746	322.037	0.372257	0.112408	3.31167	0.000927406	0.0169897	ENSMUSG00000040146	Rgl3	ral guanine nucleotide dissociation stimulator-like 3
50782	1051.24	0.371359	0.0922228	4.02676	5.65e-05	0.00230089	ENSMUSG00000024186	Rgs11	regulator of G-protein signaling 11
16188	175.234	0.370397	0.130685	2.83426	0.00459318	0.047932	ENSMUSG00000068758	Il3ra	interleukin 3 receptor, alpha chain
21946	322.322	0.368732	0.112904	3.2659	0.00109116	0.0187718	ENSMUSG00000030413	Pglyrp1	peptidoglycan recognition protein 1
67606	313.94	0.368483	0.136834	2.69292	0.00708301	0.0632617	ENSMUSG00000074971	Fibin	fin bud initiation factor homolog (zebrafish)
384214	314.773	0.367724	0.0795261	4.62394	3.77e-06	0.00034265	ENSMUSG00000033805	Ephx4	epoxide hydrolase 4
241494	1128.99	0.367705	0.08586	4.28261	1.85e-05	0.00112287	ENSMUSG00000027016	Zfp385b	zinc finger protein 385B
20195	97.0561	0.36706	0.14948	2.45558	0.0140656	0.097314	ENSMUSG00000027907	S100a11	S100 calcium binding protein A11
78749	107.072	0.367037	0.130967	2.80252	0.00507057	0.0509375	ENSMUSG00000043336	Filip1l	filamin A interacting protein 1-like
668940	563.18	0.364879	0.0908776	4.01505	5.94e-05	0.00238039	ENSMUSG00000074652	Myh7b	myosin, heavy chain 7B, cardiac muscle, beta
50934	1985.04	0.364272	0.100171	3.63649	0.000276381	0.00726621	ENSMUSG00000022180	Slc7a8	solute carrier family 7 (cationic amino acid transporter, y+ system), member 8
14813	2581.38	0.362884	0.131834	2.75258	0.00591278	0.0561695	ENSMUSG00000020734	Grin2c	glutamate receptor, ionotropic, NMDA2C (epsilon 3)
78317	203.042	0.36196	0.115609	3.13089	0.00174274	0.0260198	ENSMUSG00000047810	Ccdc88b	coiled-coil domain containing 88B
74931	122.584	0.360505	0.145461	2.47837	0.0131986	0.0935889	ENSMUSG00000086938	4930481A15Rik	RIKEN cDNA 4930481A15 gene
13349	1493.28	0.359602	0.061855	5.81363	6.11e-09	2.94e-06	ENSMUSG00000037872	Ackr1	atypical chemokine receptor 1 (Duffy blood group)
320558	73.814	0.359399	0.140875	2.55119	0.0107357	0.0821058	ENSMUSG00000060445	Sycp2	synaptonemal complex protein 2
75135	746.895	0.358902	0.104656	3.42936	0.000605008	0.0123902	NA	4930526I15Rik	RIKEN cDNA 4930526I15 gene
12921	1050.58	0.356121	0.118385	3.00817	0.00262827	0.0334072	ENSMUSG00000018634	Crhr1	corticotropin releasing hormone receptor 1
16011	6441.18	0.354272	0.137892	2.56919	0.0101936	0.0795705	ENSMUSG00000026185	Igfbp5	insulin-like growth factor binding protein 5
21835	677.351	0.35406	0.0845778	4.18621	2.84e-05	0.00148129	ENSMUSG00000035686	Thrsp	thyroid hormone responsive
72832	3848.47	0.349499	0.0694858	5.02979	4.91e-07	7.4e-05	ENSMUSG00000042401	Crtac1	cartilage acidic protein 1
211147	291.955	0.348653	0.12658	2.7544	0.00588	0.0559273	ENSMUSG00000022269	Marchf11	membrane associated ring-CH-type finger 11
71132	308.312	0.348377	0.0881749	3.95097	7.78e-05	0.00291972	ENSMUSG00000024430	Cabyr	calcium-binding tyrosine-(Y)-phosphorylation regulated (fibrousheathin 2)
60613	147.497	0.348273	0.114944	3.02994	0.00244599	0.0321863	ENSMUSG00000028631	Kcnq4	potassium voltage-gated channel, subfamily Q, member 4
268977	168.16	0.348103	0.113777	3.05953	0.00221683	0.0303605	ENSMUSG00000001870	Ltbp1	latent transforming growth factor beta binding protein 1
382089	137.814	0.347541	0.117817	2.94984	0.00317942	0.037673	ENSMUSG00000047897	Ripply2	ripply transcriptional repressor 2
69441	256.276	0.345874	0.0953172	3.62866	0.000284898	0.00736903	ENSMUSG00000020940	Efcab15	EF-hand calcium binding domain 15
16855	92.4389	0.345496	0.134518	2.5684	0.0102169	0.0796433	ENSMUSG00000053964	Lgals4	lectin, galactose binding, soluble 4
21886	2050.98	0.344776	0.0826334	4.17235	3.01e-05	0.0015202	ENSMUSG00000034771	Tle2	transducin-like enhancer of split 2
64540	778.233	0.344324	0.0546	6.3063	2.86e-10	2.09e-07	ENSMUSG00000025511	Tspan4	tetraspanin 4
219149	259.305	0.341167	0.110551	3.08606	0.00202826	0.0285665	ENSMUSG00000035067	Xkr6	X-linked Kx blood group related 6
17132	418.079	0.339572	0.0797438	4.25829	2.06e-05	0.0011778	ENSMUSG00000055435	Maf	avian musculoaponeurotic fibrosarcoma oncogene homolog
227632	5725.79	0.33804	0.0586742	5.76131	8.35e-09	3.87e-06	ENSMUSG00000058740	Kcnt1	potassium channel, subfamily T, member 1
108115	188.949	0.337988	0.114776	2.94476	0.00323207	0.0381206	ENSMUSG00000038963	Slco4a1	solute carrier organic anion transporter family, member 4a1
29867	3581.42	0.337892	0.0830118	4.0704	4.69e-05	0.00202189	ENSMUSG00000029544	Cabp1	calcium binding protein 1
68027	1010.73	0.337654	0.0814516	4.14546	3.39e-05	0.00163509	ENSMUSG00000024245	Tmem178	transmembrane protein 178
52897	7117.66	0.335403	0.0672885	4.98455	6.21e-07	8.93e-05	ENSMUSG00000025576	Rbfox3	RNA binding protein, fox-1 homolog (C. elegans) 3
66183	312.691	0.335217	0.112363	2.98332	0.00285136	0.0350066	ENSMUSG00000043461	Sptssb	serine palmitoyltransferase, small subunit B
214575	114.122	0.334827	0.126537	2.64608	0.00814304	0.068627	ENSMUSG00000060985	Tdrd5	tudor domain containing 5
75689	150.752	0.33386	0.129433	2.5794	0.00989718	0.0780608	ENSMUSG00000020928	Higd1b	HIG1 domain family, member 1B
12890	35809.1	0.331377	0.0742243	4.46453	8.02e-06	0.00062331	ENSMUSG00000025867	Cplx2	complexin 2
12333	1414.43	0.33027	0.110487	2.98922	0.00279689	0.0346625	ENSMUSG00000024942	Capn1	calpain 1
15957	104.342	0.327476	0.124825	2.62347	0.00870388	0.0712413	ENSMUSG00000034459	Ifit1	interferon-induced protein with tetratricopeptide repeats 1
12628	612.242	0.327375	0.125649	2.60547	0.0091747	0.07382	ENSMUSG00000026365	Cfh	complement component factor h
12326	2551.89	0.327375	0.127515	2.56734	0.0102481	0.0797651	ENSMUSG00000038128	Camk4	calcium/calmodulin-dependent protein kinase IV
140887	228.303	0.32612	0.118925	2.74223	0.0061023	0.0573676	ENSMUSG00000016520	Lnx2	ligand of numb-protein X 2
69550	146.712	0.324249	0.114337	2.83591	0.00456953	0.0478416	ENSMUSG00000046718	Bst2	bone marrow stromal cell antigen 2
18626	3234.79	0.323376	0.0806007	4.01208	6.02e-05	0.00238574	ENSMUSG00000020893	Per1	period circadian clock 1
18035	765.976	0.32242	0.113945	2.82962	0.0046603	0.048364	ENSMUSG00000021025	Nfkbia	nuclear factor of kappa light polypeptide gene enhancer in B cells inhibitor, alpha
16504	21467.7	0.321654	0.0889972	3.6142	0.000301277	0.00763367	ENSMUSG00000062785	Kcnc3	potassium voltage gated channel, Shaw-related subfamily, member 3
213573	162.482	0.318826	0.104374	3.05465	0.00225323	0.0305768	ENSMUSG00000048200	Cracr2b	calcium release activated channel regulator 2B
240505	473.732	0.317774	0.089974	3.53184	0.000412677	0.00937515	ENSMUSG00000024769	Cdc42bpg	CDC42 binding protein kinase gamma (DMPK-like)
240505	473.732	0.317774	0.089974	3.53184	0.000412677	0.00937515	ENSMUSG00000107268	Cdc42bpg	CDC42 binding protein kinase gamma (DMPK-like)
319527	156.141	0.317695	0.108895	2.91743	0.00352929	0.0405381	NA	B230325K18Rik	RIKEN cDNA B230325K18 gene
74513	2191.21	0.315572	0.0664679	4.74774	2.06e-06	0.00021522	ENSMUSG00000036902	Neto2	neuropilin (NRP) and tolloid (TLL)-like 2
16453	438.503	0.314817	0.105153	2.9939	0.00275439	0.0343713	ENSMUSG00000031805	Jak3	Janus kinase 3
629777	135.529	0.314041	0.108626	2.89102	0.00383997	0.0424883	NA	Zfp335os	zinc finger protein 335, opposite strand
234695	5044.24	0.314023	0.0556986	5.6379	1.72e-08	6.3e-06	ENSMUSG00000050357	Carmil2	capping protein regulator and myosin 1 linker 2
230577	288.681	0.312321	0.104361	2.99269	0.00276535	0.0344102	ENSMUSG00000043572	Pars2	prolyl-tRNA synthetase (mitochondrial)(putative)
67101	161.741	0.311958	0.12389	2.51803	0.0118012	0.0874556	ENSMUSG00000062619	2310039H08Rik	RIKEN cDNA 2310039H08 gene
20266	17604.7	0.311828	0.0731055	4.26545	1.99e-05	0.00115803	ENSMUSG00000019194	Scn1b	sodium channel, voltage-gated, type I, beta
432763	945.384	0.311471	0.0825628	3.77254	0.000161593	0.00497061	ENSMUSG00000034686	Prr7	proline rich 7 (synaptic)
332579	189.133	0.311304	0.112313	2.77176	0.00557541	0.0540554	ENSMUSG00000026928	Card9	caspase recruitment domain family, member 9
18768	439.835	0.311019	0.109086	2.85113	0.00435647	0.0465295	ENSMUSG00000019876	Pkib	protein kinase inhibitor beta, cAMP dependent, testis specific
19049	1769.84	0.31041	0.102964	3.01476	0.00257181	0.0330447	ENSMUSG00000061718	Ppp1r1b	protein phosphatase 1, regulatory inhibitor subunit 1B
114584	499.334	0.309938	0.085468	3.62637	0.000287436	0.00738449	ENSMUSG00000007041	Clic1	chloride intracellular channel 1
434402	174.035	0.309555	0.120399	2.57108	0.0101381	0.0793507	ENSMUSG00000042293	Gm5617	predicted gene 5617
83796	790.664	0.30909	0.0740275	4.17534	2.98e-05	0.00151321	ENSMUSG00000078619	Smarcd2	SWI/SNF related, matrix associated, actin dependent regulator of chromatin, subfamily d, member 2
70382	3096.24	0.308472	0.0577021	5.34595	8.99e-08	2.23e-05	ENSMUSG00000016940	Kctd2	potassium channel tetramerisation domain containing 2
665828	152.642	0.307639	0.110425	2.78596	0.00533699	0.0524156	ENSMUSG00000074252	Gm10654	predicted gene 10654
68352	128.744	0.307568	0.123508	2.49027	0.0127648	0.0917348	ENSMUSG00000038704	Aspdh	aspartate dehydrogenase domain containing
70020	1259.21	0.307125	0.0544503	5.64047	1.7e-08	6.3e-06	ENSMUSG00000030034	Ino80b	INO80 complex subunit B
71146	4364.28	0.304399	0.0486983	6.2507	4.09e-10	2.86e-07	ENSMUSG00000042532	Golga7b	golgi autoantigen, golgin subfamily a, 7B
23888	480.232	0.303613	0.0956444	3.1744	0.00150146	0.0235638	ENSMUSG00000058571	Gpc6	glypican 6
14132	841.676	0.30306	0.0706144	4.29176	1.77e-05	0.00110379	ENSMUSG00000003420	Fcgrt	Fc receptor, IgG, alpha chain transporter
18301	310.616	0.300633	0.123263	2.43895	0.0147299	0.0997816	ENSMUSG00000009687	Fxyd5	FXYD domain-containing ion transport regulator 5
21938	253.113	0.30023	0.103278	2.90701	0.00364904	0.0412189	ENSMUSG00000028599	Tnfrsf1b	tumor necrosis factor receptor superfamily, member 1b
381582	1571.41	0.299371	0.0710844	4.21149	2.54e-05	0.00138754	ENSMUSG00000084845	Tmem240	transmembrane protein 240
239796	1313.73	0.299238	0.077693	3.85155	0.000117374	0.00392438	ENSMUSG00000051065	Mb21d2	Mab-21 domain containing 2
15216	173.634	0.298573	0.098874	3.01973	0.00252996	0.0326982	ENSMUSG00000006611	Hfe	homeostatic iron regulator
269615	1385.99	0.2972	0.0954088	3.11502	0.00183933	0.0269	ENSMUSG00000029055	Plch2	phospholipase C, eta 2
225207	1444.19	0.296905	0.0829454	3.57952	0.000344225	0.00830824	ENSMUSG00000024420	Zfp521	zinc finger protein 521
73711	1212.49	0.295582	0.0609445	4.85002	1.23e-06	0.000144934	ENSMUSG00000031813	Mvb12a	multivesicular body subunit 12A
66540	590.198	0.295498	0.115942	2.54868	0.0108132	0.0825754	ENSMUSG00000026655	Fam107b	family with sequence similarity 107, member B
66184	1476.02	0.294938	0.0787285	3.74627	0.000179486	0.00532913	ENSMUSG00000063171	Rps4l	ribosomal protein S4-like
66395	1186.59	0.292284	0.108863	2.68489	0.00725531	0.0641303	ENSMUSG00000069833	Ahnak	AHNAK nucleoprotein (desmoyokin)
269587	2115.2	0.291818	0.084041	3.47233	0.000515955	0.0110675	ENSMUSG00000028906	Epb41	erythrocyte membrane protein band 4.1
109889	194.091	0.29072	0.104526	2.78132	0.00541387	0.0530015	ENSMUSG00000030380	Mzf1	myeloid zinc finger 1
75136	230.65	0.290585	0.0941386	3.08678	0.00202335	0.0285497	NA	Rsph10b	radial spoke head 10 homolog B (Chlamydomonas)
100502829	456.285	0.290455	0.0855538	3.395	0.000686284	0.0136723	ENSMUSG00000053214	Gm9899	predicted gene 9899
101694	736.896	0.289746	0.107432	2.69702	0.00699624	0.0626687	ENSMUSG00000097023	Mir9-3hg	Mir9-3 host gene
100038570	157.091	0.289721	0.115205	2.51483	0.011909	0.087847	ENSMUSG00000075410	Prcd	photoreceptor disc component
330485	5386.69	0.288895	0.0757267	3.81497	0.000136198	0.00434964	ENSMUSG00000043843	Tmem145	transmembrane protein 145
56177	13179.8	0.288629	0.0684294	4.21791	2.47e-05	0.00136588	ENSMUSG00000026833	Olfm1	olfactomedin 1
73047	15513.2	0.288321	0.0882437	3.26733	0.00108568	0.0186985	ENSMUSG00000051146	Camk2n2	calcium/calmodulin-dependent protein kinase II inhibitor 2
243931	428.843	0.28764	0.0938714	3.0642	0.00218256	0.0300249	ENSMUSG00000021217	Tshz3	teashirt zinc finger family member 3
209039	1797.42	0.287347	0.0776945	3.69842	0.000216942	0.00602267	ENSMUSG00000037003	Tns2	tensin 2
17750	4391.14	0.286636	0.0945205	3.03252	0.00242518	0.0320165	ENSMUSG00000031762	Mt2	metallothionein 2
50723	204.955	0.286585	0.108833	2.63327	0.00845677	0.0700404	ENSMUSG00000000732	Icosl	icos ligand
387285	417.337	0.286408	0.0824784	3.47252	0.000515598	0.0110675	ENSMUSG00000032360	Hcrtr2	hypocretin (orexin) receptor 2
17965	1452.85	0.286297	0.0970632	2.94959	0.00318192	0.0376735	ENSMUSG00000041120	Nbl1	NBL1, DAN family BMP antagonist
72690	199.477	0.286001	0.116554	2.4538	0.0141354	0.097589	ENSMUSG00000050105	Grrp1	glycine/arginine rich protein 1
17919	853.798	0.285659	0.108194	2.64024	0.00828483	0.0692466	ENSMUSG00000025885	Myo5b	myosin VB
76740	8355.95	0.285303	0.0609305	4.68243	2.83e-06	0.00027331	ENSMUSG00000015002	Efr3a	EFR3 homolog A
19401	554.51	0.284811	0.094495	3.01403	0.00257799	0.0330688	ENSMUSG00000037992	Rara	retinoic acid receptor, alpha
21357	416.841	0.282148	0.090699	3.11082	0.0018657	0.02708	ENSMUSG00000023051	Tarbp2	TARBP2, RISC loading complex RNA binding subunit
13131	1382.12	0.282048	0.103093	2.73585	0.00622189	0.0579956	ENSMUSG00000028519	Dab1	disabled 1
66043	7507.45	0.281028	0.0647141	4.34261	1.41e-05	0.000937452	ENSMUSG00000003072	Atp5d	ATP synthase, H+ transporting, mitochondrial F1 complex, delta subunit
665180	2641.51	0.279828	0.0945174	2.9606	0.00307038	0.036749	ENSMUSG00000079598	Clec2l	C-type lectin domain family 2, member L
12286	8646.47	0.277792	0.0798119	3.48058	0.000500323	0.0108322	ENSMUSG00000034656	Cacna1a	calcium channel, voltage-dependent, P/Q type, alpha 1A subunit
22352	971.133	0.276657	0.0929044	2.97787	0.00290258	0.035339	ENSMUSG00000026728	Vim	vimentin
69656	217.838	0.275691	0.109706	2.51301	0.0119707	0.0880909	ENSMUSG00000031379	Pir	pirin
17067	965.485	0.275011	0.0743409	3.69933	0.000216172	0.00602267	ENSMUSG00000079018	Ly6c1	lymphocyte antigen 6 complex, locus C1
227622	1199.36	0.274872	0.0695698	3.95103	7.78e-05	0.00291972	ENSMUSG00000047617	Paxx	non-homologous end joining factor
77613	309.597	0.273865	0.0761376	3.59698	0.000321937	0.00794428	ENSMUSG00000070371	Prss36	protease, serine 36
240084	192.31	0.272608	0.105061	2.59476	0.00946561	0.0755682	ENSMUSG00000040312	Cchcr1	coiled-coil alpha-helical rod protein 1
66497	304.566	0.272459	0.0994076	2.74083	0.00612841	0.0574165	ENSMUSG00000022748	Cmss1	cms small ribosomal subunit 1
652925	295.007	0.271687	0.0957561	2.83728	0.00455002	0.0476698	ENSMUSG00000079659	Tmem243	transmembrane protein 243, mitochondrial
56018	2823.34	0.270424	0.0638179	4.23743	2.26e-05	0.00126318	ENSMUSG00000030688	Stard10	START domain containing 10
100503152	253.569	0.270341	0.0738618	3.66009	0.000252131	0.00681223	NA	Gm19578	predicted gene, 19578
76265	537.905	0.270292	0.0826301	3.27111	0.00107126	0.0185959	ENSMUSG00000020781	Tsen54	tRNA splicing endonuclease subunit 54
100504533	344.19	0.269964	0.0918613	2.93882	0.00329461	0.0385919	NA	NA	NA
27205	1800.47	0.269869	0.0703388	3.83671	0.000124694	0.00412319	ENSMUSG00000025608	Podxl	podocalyxin-like
27403	2331.27	0.269844	0.0705741	3.82356	0.000131539	0.00427016	ENSMUSG00000035722	Abca7	ATP-binding cassette, sub-family A (ABC1), member 7
67451	157.569	0.269373	0.105982	2.5417	0.0110315	0.0837435	ENSMUSG00000041957	Pkp2	plakophilin 2
68588	795.019	0.269104	0.0849995	3.16595	0.00154577	0.0239991	ENSMUSG00000054196	Cthrc1	collagen triple helix repeat containing 1
68588	795.019	0.269104	0.0849995	3.16595	0.00154577	0.0239991	ENSMUSG00000106929	Cthrc1	collagen triple helix repeat containing 1
12531	459.115	0.26887	0.102409	2.62546	0.0086532	0.0710198	ENSMUSG00000027330	Cdc25b	cell division cycle 25B
546663	203.117	0.267103	0.0963848	2.77121	0.00558479	0.0540554	NA	NA	NA
29817	1115.32	0.266516	0.0886897	3.00504	0.00265542	0.0336135	ENSMUSG00000036256	Igfbp7	insulin-like growth factor binding protein 7
224093	1083.33	0.265059	0.0793484	3.34045	0.000836421	0.0158231	ENSMUSG00000046546	Fam43a	family with sequence similarity 43, member A
72168	3462.78	0.263566	0.0551357	4.78032	1.75e-06	0.000185642	ENSMUSG00000022763	Aifm3	apoptosis-inducing factor, mitochondrion-associated 3
56149	311.18	0.263331	0.103069	2.5549	0.0106218	0.081641	ENSMUSG00000000531	Grasp	GRP1 (general receptor for phosphoinositides 1)-associated scaffold protein
69953	585.405	0.262862	0.0788831	3.3323	0.000861321	0.0160766	ENSMUSG00000049881	2810025M15Rik	RIKEN cDNA 2810025M15 gene
14823	911.953	0.262722	0.079653	3.29833	0.00097263	0.017537	ENSMUSG00000024211	Grm8	glutamate receptor, metabotropic 8
69094	1525.58	0.262341	0.0626736	4.18583	2.84e-05	0.00148129	ENSMUSG00000019158	Tmem160	transmembrane protein 160
75801	346.633	0.260375	0.086364	3.01485	0.00257105	0.0330447	ENSMUSG00000021098	4930447C04Rik	RIKEN cDNA 4930447C04 gene
235599	538.541	0.259177	0.0685199	3.78251	0.000155256	0.00480449	ENSMUSG00000037977	6430571L13Rik	RIKEN cDNA 6430571L13 gene
14660	11878.1	0.25867	0.072413	3.57215	0.000354064	0.00843976	ENSMUSG00000026103	Gls	glutaminase
12798	347.721	0.258327	0.0899661	2.87138	0.00408686	0.0446103	ENSMUSG00000004665	Cnn2	calponin 2
19224	554.383	0.258077	0.0867621	2.97453	0.00293437	0.0355639	ENSMUSG00000047250	Ptgs1	prostaglandin-endoperoxide synthase 1
207227	4314.39	0.257674	0.0590919	4.36057	1.3e-05	0.000882817	ENSMUSG00000022829	Stxbp5l	syntaxin binding protein 5-like
104010	2585.53	0.257477	0.0690975	3.72629	0.000194319	0.00561771	ENSMUSG00000053166	Cdh22	cadherin 22
224997	6053.98	0.257354	0.0695825	3.69855	0.000216838	0.00602267	ENSMUSG00000003279	Dlgap1	DLG associated protein 1
75234	2616.49	0.25724	0.0858687	2.99574	0.00273783	0.0343177	ENSMUSG00000028793	Rnf19b	ring finger protein 19B
665649	235.518	0.256491	0.102397	2.50487	0.0122495	0.0892552	NA	NA	NA
233893	168.212	0.256072	0.102971	2.48684	0.0128883	0.092196	ENSMUSG00000045757	Zfp764	zinc finger protein 764
217333	201.382	0.253979	0.0954292	2.66143	0.00778086	0.0668143	ENSMUSG00000020773	Trim47	tripartite motif-containing 47
55950	1641.53	0.253581	0.0956576	2.65092	0.00802728	0.0680218	ENSMUSG00000047843	Bri3	brain protein I3
50754	3116.7	0.251426	0.05516	4.55813	5.16e-06	0.00043141	ENSMUSG00000028086	Fbxw7	F-box and WD-40 domain protein 7
544678	269.96	0.250729	0.0902503	2.77815	0.0054669	0.0533384	ENSMUSG00000078490	Cfap74	cilia and flagella associated protein 74
102060	2625.48	0.250573	0.0634018	3.95214	7.75e-05	0.00291972	ENSMUSG00000033751	Gadd45gip1	growth arrest and DNA-damage-inducible, gamma interacting protein 1
269400	979.162	0.250191	0.0878015	2.8495	0.00437878	0.0466706	ENSMUSG00000038685	Rtel1	regulator of telomere elongation helicase 1
58988	1118.4	0.249969	0.0873129	2.86291	0.00419764	0.0454672	ENSMUSG00000024830	Rps6kb2	ribosomal protein S6 kinase, polypeptide 2
58988	1118.4	0.249969	0.0873129	2.86291	0.00419764	0.0454672	ENSMUSG00000097721	Rps6kb2	ribosomal protein S6 kinase, polypeptide 2
210789	1498.29	0.249223	0.0611969	4.07247	4.65e-05	0.00201529	ENSMUSG00000033083	Tbc1d4	TBC1 domain family, member 4
14998	217.63	0.248497	0.101285	2.45343	0.01415	0.097589	ENSMUSG00000037649	H2-DMa	histocompatibility 2, class II, locus DMa
71393	904.543	0.246809	0.0658972	3.74537	0.000180128	0.00533789	ENSMUSG00000021752	Kctd6	potassium channel tetramerisation domain containing 6
85308	2188.54	0.246092	0.0611004	4.02766	5.63e-05	0.00230089	ENSMUSG00000022217	Emc9	ER membrane protein complex subunit 9
72307	667.262	0.245538	0.086808	2.82851	0.00467649	0.0484666	ENSMUSG00000071632	2510002D24Rik	RIKEN cDNA 2510002D24 gene
56488	228.171	0.243666	0.0881142	2.76535	0.00568626	0.0547276	ENSMUSG00000036992	Nxt1	NTF2-related export protein 1
76947	338.896	0.243465	0.0864969	2.81473	0.00488183	0.0498556	ENSMUSG00000050323	Ndufaf6	NADH:ubiquinone oxidoreductase complex assembly factor 6
69234	415.119	0.243434	0.080637	3.01888	0.00253707	0.0327625	ENSMUSG00000045251	Zfp688	zinc finger protein 688
243529	1404.71	0.243249	0.0713625	3.40864	0.000652882	0.0131057	ENSMUSG00000044927	H1f10	H1.10 linker histone
57265	807.775	0.242874	0.0855705	2.8383	0.00453551	0.0476477	ENSMUSG00000050288	Fzd2	frizzled class receptor 2
100504017	335.312	0.242126	0.0838127	2.8889	0.00386592	0.0426833	NA	NA	NA
69113	406.495	0.242012	0.0816594	2.96367	0.00303994	0.0364698	ENSMUSG00000040174	Alkbh3	alkB homolog 3, alpha-ketoglutarate-dependent dioxygenase
20847	1141.3	0.241952	0.0738713	3.27532	0.00105543	0.018446	ENSMUSG00000040033	Stat2	signal transducer and activator of transcription 2
432940	582.537	0.241809	0.0586151	4.12536	3.7e-05	0.0017266	ENSMUSG00000046034	Otulin	OTU deubiquitinase with linear linkage specificity
20539	4305.31	0.240733	0.0663453	3.62849	0.000285083	0.00736903	ENSMUSG00000040010	Slc7a5	solute carrier family 7 (cationic amino acid transporter, y+ system), member 5
56791	160.362	0.240586	0.0968099	2.48514	0.0129502	0.0925102	ENSMUSG00000027078	Ube2l6	ubiquitin-conjugating enzyme E2L 6
74257	2489.05	0.239402	0.0604938	3.95746	7.58e-05	0.00287669	ENSMUSG00000025875	Tspan17	tetraspanin 17
69136	246.98	0.2391	0.0849313	2.81521	0.0048745	0.0498139	ENSMUSG00000054000	Tusc1	tumor suppressor candidate 1
68323	509.494	0.238999	0.0649105	3.68197	0.00023144	0.006345	ENSMUSG00000037349	Nudt22	nudix (nucleoside diphosphate linked moiety X)-type motif 22
171567	2903.03	0.238843	0.063405	3.76694	0.000165262	0.00505606	ENSMUSG00000026575	Nme7	NME/NM23 family member 7
234683	261.414	0.238777	0.0851598	2.80387	0.00504936	0.0507946	ENSMUSG00000014791	Elmo3	engulfment and cell motility 3
68440	242.289	0.238305	0.0958573	2.48604	0.0129174	0.0923184	ENSMUSG00000026544	Dusp23	dual specificity phosphatase 23
235459	785.117	0.238086	0.0713521	3.33677	0.000847571	0.0158971	ENSMUSG00000033543	Gtf2a2	general transcription factor II A, 2
69747	334.508	0.237972	0.0887743	2.68065	0.00734799	0.0645415	ENSMUSG00000014243	Zswim7	zinc finger SWIM-type containing 7
75796	1701.93	0.237581	0.0859561	2.76398	0.00571006	0.0548879	ENSMUSG00000031758	Cdyl2	chromodomain protein, Y chromosome-like 2
214580	834.309	0.237555	0.0565252	4.20264	2.64e-05	0.00141399	ENSMUSG00000063179	Pstk	phosphoseryl-tRNA kinase
29856	461.03	0.23654	0.0803104	2.94532	0.00322617	0.0380802	ENSMUSG00000020439	Smtn	smoothelin
68845	924.708	0.235585	0.057004	4.13278	3.58e-05	0.0016961	ENSMUSG00000003423	Pih1d1	PIH1 domain containing 1
100861722	503.266	0.235545	0.0663889	3.54796	0.000388231	0.00888836	NA	NA	NA
71776	231.267	0.235302	0.0939405	2.5048	0.0122521	0.0892552	ENSMUSG00000017713	Tha1	threonine aldolase 1
69724	1007.57	0.235146	0.0584604	4.02232	5.76e-05	0.00232631	ENSMUSG00000052926	Rnaseh2a	ribonuclease H2, large subunit
12153	1412.31	0.235057	0.0943971	2.49009	0.0127711	0.0917348	ENSMUSG00000022098	Bmp1	bone morphogenetic protein 1
52668	1321.66	0.23494	0.0724489	3.24283	0.00118347	0.0198493	ENSMUSG00000064215	Ifi27	interferon, alpha-inducible protein 27
69539	9944.17	0.234703	0.0626162	3.74829	0.000178047	0.0053069	ENSMUSG00000056596	Trnp1	TMF1-regulated nuclear protein 1
233067	1444.43	0.234192	0.0650574	3.59978	0.000318492	0.00787617	ENSMUSG00000036957	Lrfn3	leucine rich repeat and fibronectin type III domain containing 3
330863	1385.29	0.233965	0.0483942	4.83457	1.33e-06	0.000152018	ENSMUSG00000036913	Trim67	tripartite motif-containing 67
18585	920.76	0.23341	0.076332	3.05783	0.00222944	0.030428	ENSMUSG00000041119	Pde9a	phosphodiesterase 9A
66047	1257.19	0.232971	0.049716	4.68603	2.79e-06	0.000272873	ENSMUSG00000034932	Mrpl54	mitochondrial ribosomal protein L54
235041	817.137	0.232456	0.090449	2.57002	0.0101693	0.0794732	ENSMUSG00000032194	Kank2	KN motif and ankyrin repeat domains 2
18751	11138.5	0.23197	0.0555284	4.1775	2.95e-05	0.00150597	ENSMUSG00000052889	Prkcb	protein kinase C, beta
58186	207.776	0.23124	0.0941508	2.45606	0.0140471	0.097314	ENSMUSG00000030254	Rad18	RAD18 E3 ubiquitin protein ligase
66487	343.219	0.23095	0.0882985	2.61556	0.008908	0.0724128	ENSMUSG00000058351	Smim4	small integral membrane protein 4
328232	3378.37	0.230885	0.0621788	3.71324	0.000204621	0.0058064	ENSMUSG00000051335	Gfod1	glucose-fructose oxidoreductase domain containing 1
107934	6247.31	0.23062	0.0924114	2.49558	0.0125751	0.0907546	ENSMUSG00000023473	Celsr3	cadherin, EGF LAG seven-pass G-type receptor 3
107934	6247.31	0.23062	0.0924114	2.49558	0.0125751	0.0907546	ENSMUSG00000107269	Celsr3	cadherin, EGF LAG seven-pass G-type receptor 3
56513	1321.97	0.229452	0.0448643	5.11435	3.15e-07	5.44e-05	ENSMUSG00000005699	Pard6a	par-6 family cell polarity regulator alpha
209966	2699.52	0.228987	0.0544351	4.2066	2.59e-05	0.00140888	ENSMUSG00000050751	Pgbd5	piggyBac transposable element derived 5
277010	433.344	0.228811	0.0806384	2.8375	0.00454683	0.0476698	ENSMUSG00000044345	Marveld1	MARVEL (membrane-associating) domain containing 1
433408	750.379	0.22839	0.0609588	3.74663	0.000179227	0.00532913	NA	Gm13375	predicted gene 13375
23792	9085.56	0.22827	0.0588925	3.87604	0.00010617	0.00366755	ENSMUSG00000025964	Adam23	a disintegrin and metallopeptidase domain 23
16485	13527.3	0.227696	0.0666756	3.41498	0.000637876	0.0129086	ENSMUSG00000047976	Kcna1	potassium voltage-gated channel, shaker-related subfamily, member 1
234814	1328.78	0.227594	0.0613471	3.70993	0.000207313	0.00586636	ENSMUSG00000031816	Mthfsd	methenyltetrahydrofolate synthetase domain containing
244886	504.623	0.227554	0.0805344	2.82555	0.0047199	0.0488076	ENSMUSG00000032313	Tmem266	transmembrane protein 266
320655	261.922	0.226937	0.0758773	2.99084	0.00278211	0.0345629	ENSMUSG00000038208	Pgap3	post-GPI attachment to proteins 3
227659	1342.81	0.226864	0.0723332	3.13637	0.0017105	0.0257527	ENSMUSG00000036067	Slc2a6	solute carrier family 2 (facilitated glucose transporter), member 6
66447	3043.98	0.226828	0.0465428	4.87355	1.1e-06	0.000135955	ENSMUSG00000026688	Mgst3	microsomal glutathione S-transferase 3
68730	1300.77	0.226535	0.0407764	5.55555	2.77e-08	9.25e-06	ENSMUSG00000025155	Dus1l	dihydrouridine synthase 1-like (S. cerevisiae)
268567	2545.13	0.226495	0.0731674	3.09557	0.00196433	0.0279218	ENSMUSG00000046157	Tmem229b	transmembrane protein 229B
18628	1522.5	0.226422	0.074637	3.03364	0.00241623	0.0319532	ENSMUSG00000028957	Per3	period circadian clock 3
67267	3547.39	0.226103	0.0542851	4.1651	3.11e-05	0.00154228	ENSMUSG00000024208	Uqcc2	ubiquinol-cytochrome c reductase complex assembly factor 2
27414	779.811	0.225425	0.0696049	3.23864	0.001201	0.0200341	ENSMUSG00000030839	Sergef	secretion regulating guanine nucleotide exchange factor
69952	2100.95	0.225155	0.0489991	4.59508	4.33e-06	0.000382364	ENSMUSG00000097929	Tunar	Tcl1 upstream neural differentiation associated RNA
381353	4945.85	0.223655	0.0552748	4.04623	5.2e-05	0.0021694	ENSMUSG00000029419	Ajm1	apical junction component 1
100198	445.525	0.223521	0.087314	2.55997	0.0104681	0.0807418	ENSMUSG00000028980	H6pd	hexose-6-phosphate dehydrogenase (glucose 1-dehydrogenase)
223626	2920.7	0.223483	0.072592	3.07862	0.00207961	0.0290504	ENSMUSG00000056665	Them6	thioesterase superfamily member 6
233016	399.777	0.222036	0.0827883	2.68197	0.00731904	0.0643607	ENSMUSG00000040466	Blvrb	biliverdin reductase B (flavin reductase (NADPH))
242800	236.67	0.220753	0.0877082	2.5169	0.0118393	0.0875898	ENSMUSG00000046637	Ttc34	tetratricopeptide repeat domain 34
108660	20084.5	0.22071	0.0490574	4.49902	6.83e-06	0.000544019	ENSMUSG00000020496	Rnf187	ring finger protein 187
69714	880.69	0.220554	0.0565316	3.90143	9.56e-05	0.00338884	ENSMUSG00000006335	Tfpt	TCF3 (E2A) fusion partner
69748	365.796	0.220524	0.0810747	2.72001	0.00652807	0.0598342	ENSMUSG00000007833	Aldh16a1	aldehyde dehydrogenase 16 family, member A1
242691	289.679	0.220316	0.0755874	2.91472	0.0035601	0.0407823	ENSMUSG00000028850	Gpatch3	G patch domain containing 3
74182	3647.1	0.219438	0.0614267	3.57236	0.000353774	0.00843976	ENSMUSG00000027346	Gpcpd1	glycerophosphocholine phosphodiesterase 1
68108	305.003	0.218271	0.0875658	2.49265	0.0126792	0.0912098	NA	Snhg17	small nucleolar RNA host gene 17
19018	2138.18	0.218227	0.0535148	4.07788	4.54e-05	0.00199565	ENSMUSG00000046229	Scand1	SCAN domain-containing 1
71711	716.021	0.217978	0.0546345	3.98976	6.61e-05	0.0025732	ENSMUSG00000024906	Mus81	MUS81 structure-specific endonuclease subunit
69440	4071.54	0.216738	0.084573	2.56273	0.0103854	0.0805272	ENSMUSG00000015377	Dennd6b	DENN/MADD domain containing 6B
328801	1618.32	0.216591	0.0624905	3.46598	0.000528306	0.0112259	ENSMUSG00000073423	Zfp414	zinc finger protein 414
192970	433.101	0.216516	0.0707394	3.06076	0.00220777	0.0302699	ENSMUSG00000034449	Dhrs11	dehydrogenase/reductase (SDR family) member 11
22042	5894.14	0.214553	0.0681587	3.14785	0.00164476	0.025046	ENSMUSG00000022797	Tfrc	transferrin receptor
19336	3234.24	0.214478	0.0492588	4.3541	1.34e-05	0.000901298	ENSMUSG00000034789	Rab24	RAB24, member RAS oncogene family
74246	733.063	0.214477	0.0528173	4.06073	4.89e-05	0.00207837	ENSMUSG00000028671	Gale	galactose-4-epimerase, UDP
433520	265.27	0.214152	0.0864639	2.47678	0.0132575	0.0938334	NA	Gm14403	predicted gene 14403
225742	1638.82	0.213344	0.0637769	3.34516	0.000822336	0.0156335	ENSMUSG00000025425	St8sia5	ST8 alpha-N-acetyl-neuraminide alpha-2,8-sialyltransferase 5
72587	1010.03	0.21308	0.0635435	3.35329	0.000798559	0.0152759	ENSMUSG00000029647	Pan3	PAN3 poly(A) specific ribonuclease subunit
268822	805.381	0.213037	0.0772097	2.7592	0.00579426	0.0553858	ENSMUSG00000022550	Adck5	aarF domain containing kinase 5
12308	11485.7	0.211836	0.0844529	2.50833	0.0121303	0.0888129	ENSMUSG00000003657	Calb2	calbindin 2
333605	2756.76	0.211646	0.0768597	2.75367	0.00589313	0.0560175	ENSMUSG00000049176	Frmpd4	FERM and PDZ domain containing 4
64138	1961.19	0.21101	0.0608816	3.46591	0.000528448	0.0112259	ENSMUSG00000016256	Ctsz	cathepsin Z
68332	691.923	0.210134	0.067275	3.12351	0.00178709	0.0264471	ENSMUSG00000074211	Sdhaf1	succinate dehydrogenase complex assembly factor 1
68507	6938.69	0.209609	0.0548221	3.82344	0.000131603	0.00427016	ENSMUSG00000026458	Ppfia4	protein tyrosine phosphatase, receptor type, f polypeptide (PTPRF), interacting protein (liprin), alpha 4
26757	1950.3	0.208112	0.0773315	2.69117	0.00712018	0.0634096	ENSMUSG00000025478	Dpysl4	dihydropyrimidinase-like 4
26757	1950.3	0.208112	0.0773315	2.69117	0.00712018	0.0634096	ENSMUSG00000111393	Dpysl4	dihydropyrimidinase-like 4
12652	21209.9	0.207901	0.0410962	5.0589	4.22e-07	6.72e-05	ENSMUSG00000021194	Chga	chromogranin A
66179	342.454	0.207872	0.0763316	2.72328	0.00646367	0.0594619	ENSMUSG00000025169	Ogfod3	2-oxoglutarate and iron-dependent oxygenase domain containing 3
233879	615.294	0.207772	0.0827889	2.50966	0.0120847	0.0886328	ENSMUSG00000046378	Asphd1	aspartate beta-hydroxylase domain containing 1
21400	1472.73	0.207674	0.0536328	3.87215	0.000107877	0.00368442	ENSMUSG00000059540	Tcea2	transcription elongation factor A (SII), 2
28010	620.607	0.207522	0.0781929	2.65398	0.00795495	0.0675951	ENSMUSG00000029022	Miip	migration and invasion inhibitory protein
99045	2530.22	0.20738	0.0486597	4.26184	2.03e-05	0.00116352	ENSMUSG00000037740	Mrps26	mitochondrial ribosomal protein S26
19652	758.886	0.207331	0.0764005	2.71374	0.00665284	0.0605806	ENSMUSG00000031167	Rbm3	RNA binding motif (RNP1, RRM) protein 3
11539	7541.02	0.207247	0.0732907	2.82774	0.00468781	0.0485512	ENSMUSG00000042429	Adora1	adenosine A1 receptor
207565	3072.42	0.207146	0.0682505	3.03509	0.00240464	0.0318318	ENSMUSG00000029471	Camkk2	calcium/calmodulin-dependent protein kinase kinase 2, beta
328643	4015.85	0.207054	0.0821269	2.52114	0.0116974	0.0869952	ENSMUSG00000046613	Vwa5b2	von Willebrand factor A domain containing 5B2
75974	573.674	0.207035	0.0760486	2.7224	0.0064809	0.0594619	ENSMUSG00000031093	Dock11	dedicator of cytokinesis 11
66204	680.226	0.206453	0.0713015	2.8955	0.00378554	0.0420372	ENSMUSG00000008822	Acyp1	acylphosphatase 1, erythrocyte (common) type
11733	11447.5	0.206258	0.0568904	3.62554	0.000288358	0.00738449	ENSMUSG00000031543	Ank1	ankyrin 1, erythroid
320301	673.624	0.206195	0.0719355	2.86638	0.00415197	0.0451927	NA	E530011L22Rik	RIKEN cDNA E530011L22 gene
231605	2380.21	0.206122	0.0577433	3.56963	0.000357484	0.00845862	ENSMUSG00000033316	Galnt9	polypeptide N-acetylgalactosaminyltransferase 9
110197	2055.47	0.205983	0.0480587	4.28608	1.82e-05	0.00111431	ENSMUSG00000022861	Dgkg	diacylglycerol kinase, gamma
215705	513.57	0.205946	0.0708077	2.90852	0.00363138	0.0411575	ENSMUSG00000026972	Arrdc1	arrestin domain containing 1
74551	1723.35	0.205528	0.0424398	4.8428	1.28e-06	0.000146937	ENSMUSG00000040618	Pck2	phosphoenolpyruvate carboxykinase 2 (mitochondrial)
75646	204.689	0.204593	0.0835169	2.44972	0.0142966	0.0982745	ENSMUSG00000022246	Rai14	retinoic acid induced 14
268291	809.712	0.204055	0.0673603	3.0293	0.00245118	0.0321863	ENSMUSG00000063760	Rnf217	ring finger protein 217
80880	814.411	0.203897	0.0569242	3.5819	0.000341105	0.00826063	ENSMUSG00000042099	Kank3	KN motif and ankyrin repeat domains 3
230904	7976.75	0.202782	0.0538924	3.76272	0.000168072	0.00510859	ENSMUSG00000041556	Fbxo2	F-box protein 2
68294	849.693	0.201017	0.0756545	2.65704	0.00788312	0.0672243	ENSMUSG00000001082	Mfsd10	major facilitator superfamily domain containing 10
68194	588.624	0.200974	0.0626923	3.20572	0.00134724	0.0215167	ENSMUSG00000022820	Ndufb4	NADH:ubiquinone oxidoreductase subunit B4
22253	1237.82	0.200901	0.0805075	2.49543	0.0125805	0.0907546	ENSMUSG00000059921	Unc5c	unc-5 netrin receptor C
24075	1240.13	0.19942	0.0765862	2.60387	0.00921782	0.0740314	ENSMUSG00000043866	Taf10	TATA-box binding protein associated factor 10
18011	5090.56	0.199369	0.0567594	3.51253	0.000443861	0.00985077	ENSMUSG00000006435	Neurl1a	neuralized E3 ubiquitin protein ligase 1A
30840	1019.59	0.199292	0.0424863	4.69073	2.72e-06	0.000270124	ENSMUSG00000022559	Fbxl6	F-box and leucine-rich repeat protein 6
69740	351.838	0.199091	0.0712859	2.79285	0.00522452	0.0517345	ENSMUSG00000033554	Dph5	diphthamide biosynthesis 5
79362	1879.02	0.198833	0.0807628	2.46194	0.0138188	0.0960387	ENSMUSG00000030256	Bhlhe41	basic helix-loop-helix family, member e41
230991	2217.15	0.198742	0.0556834	3.56914	0.000358151	0.00846139	ENSMUSG00000074738	Fndc10	fibronectin type III domain containing 10
14470	12211.6	0.198719	0.0453357	4.38329	1.17e-05	0.00081736	ENSMUSG00000003380	Rabac1	Rab acceptor 1 (prenylated)
214058	2047.44	0.198701	0.0675553	2.9413	0.00326833	0.0384304	ENSMUSG00000036466	Megf11	multiple EGF-like-domains 11
223473	689.694	0.19702	0.06474	3.04325	0.00234035	0.0313541	ENSMUSG00000038879	Nipal2	NIPA-like domain containing 2
52712	438.29	0.196689	0.07928	2.48094	0.0131037	0.0931736	ENSMUSG00000018347	Zkscan6	zinc finger with KRAB and SCAN domains 6
14229	1037.61	0.196285	0.0738551	2.65771	0.00786733	0.0672243	ENSMUSG00000024222	Fkbp5	FK506 binding protein 5
71787	727.993	0.196254	0.0656405	2.98984	0.00279127	0.0346208	ENSMUSG00000028898	Trnau1ap	tRNA selenocysteine 1 associated protein 1
15550	2156.25	0.196185	0.070814	2.77043	0.00559824	0.0540979	ENSMUSG00000021721	Htr1a	5-hydroxytryptamine (serotonin) receptor 1A
71704	2151.04	0.196045	0.0392684	4.99243	5.96e-07	8.65e-05	ENSMUSG00000021895	Arhgef3	Rho guanine nucleotide exchange factor (GEF) 3
67873	649.328	0.195456	0.0604828	3.23159	0.00123103	0.0203802	ENSMUSG00000004996	Mri1	methylthioribose-1-phosphate isomerase 1
22122	1160.54	0.195316	0.0504064	3.87483	0.000106701	0.00367127	ENSMUSG00000022570	Gfus	GDP-L-fucose synthase
140492	1434.88	0.195065	0.0774706	2.51793	0.0118048	0.0874556	ENSMUSG00000054477	Kcnn2	potassium intermediate/small conductance calcium-activated channel, subfamily N, member 2
330173	422.921	0.194948	0.0678548	2.87301	0.0040658	0.0444632	ENSMUSG00000072694	2610524H06Rik	RIKEN cDNA 2610524H06 gene
68975	772.654	0.194034	0.0650125	2.98457	0.00283978	0.0349687	ENSMUSG00000026799	Med27	mediator complex subunit 27
76524	445.269	0.193749	0.0712665	2.71865	0.00655489	0.0600085	ENSMUSG00000032245	Cln6	ceroid-lipofuscinosis, neuronal 6
103534	1463.41	0.193747	0.0549346	3.52688	0.000420494	0.00951058	ENSMUSG00000036620	Mgat4b	mannoside acetylglucosaminyltransferase 4, isoenzyme B
26922	735.695	0.193579	0.0610055	3.17314	0.00150801	0.0236183	ENSMUSG00000028910	Mecr	mitochondrial trans-2-enoyl-CoA reductase
19899	3787.51	0.192552	0.0339095	5.67842	1.36e-08	5.5e-06	ENSMUSG00000059070	Rpl18	ribosomal protein L18
271144	359.287	0.192259	0.0719913	2.67059	0.00757186	0.0654979	ENSMUSG00000047117	Ankdd1b	ankyrin repeat and death domain containing 1B
14789	1051.58	0.192251	0.071806	2.67737	0.00742029	0.0648214	ENSMUSG00000023191	P3h3	prolyl 3-hydroxylase 3
73738	411.984	0.192139	0.0768179	2.50123	0.0123762	0.0898708	ENSMUSG00000031371	Haus7	HAUS augmin-like complex, subunit 7
57778	2497.31	0.192095	0.0541424	3.54795	0.000388237	0.00888836	ENSMUSG00000055805	Fmnl1	formin-like 1
13429	63342.7	0.19182	0.0419932	4.5679	4.93e-06	0.000416311	ENSMUSG00000026825	Dnm1	dynamin 1
50794	3665.6	0.19076	0.0637762	2.99109	0.00277982	0.0345623	ENSMUSG00000052040	Klf13	Kruppel-like factor 13
18038	707.084	0.190545	0.06664	2.85932	0.00424546	0.0458212	ENSMUSG00000042419	Nfkbil1	nuclear factor of kappa light polypeptide gene enhancer in B cells inhibitor like 1
55943	988.881	0.190125	0.0506701	3.75222	0.000175278	0.00527148	ENSMUSG00000020903	Stx8	syntaxin 8
66208	767.725	0.18968	0.0731436	2.59326	0.00950718	0.0757634	ENSMUSG00000037499	Nenf	neuron derived neurotrophic factor
66085	5815.24	0.188956	0.0501516	3.7677	0.000164756	0.00505606	ENSMUSG00000031029	Eif3f	eukaryotic translation initiation factor 3, subunit F
269702	1095.42	0.188949	0.0632308	2.98824	0.00280588	0.03469	ENSMUSG00000038126	Mphosph9	M-phase phosphoprotein 9
105653	8607.51	0.188669	0.0339218	5.5619	2.67e-08	9.12e-06	ENSMUSG00000003469	Phyhip	phytanoyl-CoA hydroxylase interacting protein
110265	821.892	0.188571	0.0606745	3.10791	0.00188415	0.0272097	ENSMUSG00000054733	Msra	methionine sulfoxide reductase A
19172	8726.86	0.188547	0.0518098	3.63922	0.000273463	0.00722783	ENSMUSG00000005779	Psmb4	proteasome (prosome, macropain) subunit, beta type 4
68917	1117.78	0.188212	0.0481559	3.90839	9.29e-05	0.00331561	ENSMUSG00000028470	Hint2	histidine triad nucleotide binding protein 2
69536	568.427	0.188147	0.0686432	2.74095	0.00612621	0.0574165	ENSMUSG00000032579	Hemk1	HemK methyltransferase family member 1
193838	1266	0.188011	0.057069	3.29445	0.000986161	0.0176561	ENSMUSG00000073436	Eme2	essential meiotic structure-specific endonuclease subunit 2
26446	1426.84	0.186735	0.048718	3.83298	0.000126599	0.00414731	ENSMUSG00000069744	Psmb3	proteasome (prosome, macropain) subunit, beta type 3
353156	1537.37	0.186443	0.0690915	2.6985	0.00696532	0.0625009	ENSMUSG00000026921	Egfl7	EGF-like domain 7
76491	1005.76	0.186331	0.0520593	3.5792	0.000344646	0.00830824	ENSMUSG00000042073	Abhd14b	abhydrolase domain containing 14b
18810	10031.8	0.186103	0.0613959	3.0312	0.00243586	0.03213	ENSMUSG00000022565	Plec	plectin
75607	6903.98	0.185846	0.0656349	2.83151	0.00463285	0.0481116	ENSMUSG00000037989	Wnk2	WNK lysine deficient protein kinase 2
213990	14485	0.1853	0.0455	4.07252	4.65e-05	0.00201529	ENSMUSG00000023353	Agap3	ArfGAP with GTPase domain, ankyrin repeat and PH domain 3
69903	478.967	0.185185	0.0662859	2.79373	0.00521043	0.0517009	ENSMUSG00000044562	Rasip1	Ras interacting protein 1
21846	1064.16	0.185062	0.067973	2.72257	0.00647754	0.0594619	ENSMUSG00000033191	Tie1	tyrosine kinase with immunoglobulin-like and EGF-like domains 1
18103	3299.63	0.184991	0.0670998	2.75696	0.00583421	0.055662	ENSMUSG00000020857	Nme2	NME/NM23 nucleoside diphosphate kinase 2
73736	338.898	0.184468	0.0697167	2.64596	0.00814594	0.068627	ENSMUSG00000021243	Fcf1	FCF1 rRNA processing protein
11750	2896.77	0.184309	0.0603574	3.05364	0.00226085	0.0306361	ENSMUSG00000021814	Anxa7	annexin A7
15273	3641.6	0.184028	0.0594592	3.09503	0.00196794	0.0279473	ENSMUSG00000015501	Hivep2	human immunodeficiency virus type I enhancer binding protein 2
76454	5819.76	0.183944	0.0704357	2.61152	0.00901411	0.0729669	ENSMUSG00000052934	Fbxo31	F-box protein 31
269152	1487.44	0.183861	0.0748707	2.45571	0.0140605	0.097314	ENSMUSG00000026494	Kif26b	kinesin family member 26B
67126	5203.84	0.183598	0.0468583	3.91815	8.92e-05	0.0032253	ENSMUSG00000016252	Atp5e	ATP synthase, H+ transporting, mitochondrial F1 complex, epsilon subunit
76900	6912.64	0.18317	0.0537204	3.4097	0.000650345	0.0130749	ENSMUSG00000070003	Ssbp4	single stranded DNA binding protein 4
58200	1238.5	0.182423	0.0685613	2.66073	0.00779707	0.0668817	ENSMUSG00000022490	Ppp1r1a	protein phosphatase 1, regulatory inhibitor subunit 1A
16419	2245.46	0.182364	0.0637766	2.85942	0.00424419	0.0458212	ENSMUSG00000022817	Itgb5	integrin beta 5
71984	740.496	0.182294	0.0608883	2.99391	0.00275424	0.0343713	ENSMUSG00000070699	Sars2	seryl-aminoacyl-tRNA synthetase 2
18717	13097.5	0.181993	0.0409482	4.44448	8.81e-06	0.000664253	ENSMUSG00000034902	Pip5k1c	phosphatidylinositol-4-phosphate 5-kinase, type 1 gamma
217198	1239.72	0.181505	0.0703761	2.57907	0.00990676	0.0780741	ENSMUSG00000035172	Plekhh3	pleckstrin homology domain containing, family H (with MyTH4 domain) member 3
72482	2275.87	0.181418	0.0410045	4.42435	9.67e-06	0.000708989	ENSMUSG00000033701	Acbd6	acyl-Coenzyme A binding domain containing 6
210673	2435.75	0.18113	0.0499098	3.62914	0.000284371	0.00736903	ENSMUSG00000045009	Prrt3	proline-rich transmembrane protein 3
68977	4316.57	0.180942	0.0392469	4.61034	4.02e-06	0.000359466	ENSMUSG00000061046	Haghl	hydroxyacylglutathione hydrolase-like
170823	352.74	0.180768	0.0699366	2.58475	0.00974508	0.0771778	ENSMUSG00000029276	Glmn	glomulin, FKBP associated protein
58239	3180.86	0.180615	0.0566373	3.18898	0.00142774	0.0225912	ENSMUSG00000038055	Dexi	dexamethasone-induced transcript
235633	881.205	0.180514	0.0682493	2.64492	0.00817107	0.0686505	ENSMUSG00000044037	Als2cl	ALS2 C-terminal like
20981	4823.8	0.180463	0.0599292	3.01127	0.00260157	0.0332327	ENSMUSG00000030731	Syt3	synaptotagmin III
214572	2338.64	0.180449	0.0460535	3.91825	8.92e-05	0.0032253	ENSMUSG00000060098	Prmt7	protein arginine N-methyltransferase 7
75398	481.205	0.179793	0.0544416	3.30249	0.000958304	0.0173604	ENSMUSG00000015672	Mrpl32	mitochondrial ribosomal protein L32
80283	1725.48	0.17968	0.0469235	3.82921	0.000128556	0.00419785	ENSMUSG00000030083	Abtb1	ankyrin repeat and BTB (POZ) domain containing 1
68971	414.463	0.179443	0.0604836	2.9668	0.00300917	0.0361854	ENSMUSG00000030316	Tamm41	TAM41 mitochondrial translocator assembly and maintenance homolog
73166	698.316	0.179283	0.0591827	3.02931	0.0024511	0.0321863	ENSMUSG00000024799	Tm7sf2	transmembrane 7 superfamily member 2
14797	31287.2	0.179119	0.0625792	2.86227	0.00420617	0.0455249	ENSMUSG00000054452	Tle5	TLE family member 5, transcriptional modulator
97130	1087.07	0.179093	0.0629441	2.84527	0.00443743	0.0470148	ENSMUSG00000050390	C77080	expressed sequence C77080
17913	1175.63	0.17897	0.0664312	2.69407	0.00705861	0.0630805	ENSMUSG00000017774	Myo1c	myosin IC
20103	1684.17	0.17886	0.0714468	2.50341	0.0123004	0.0895315	ENSMUSG00000012848	Rps5	ribosomal protein S5
213211	564.654	0.178785	0.0587257	3.04441	0.00233138	0.0313007	ENSMUSG00000053128	Rnf26	ring finger protein 26
19094	1800.15	0.178437	0.057598	3.09797	0.00194853	0.0277743	ENSMUSG00000053137	Mapk11	mitogen-activated protein kinase 11
22123	6098.34	0.178362	0.0431171	4.13668	3.52e-05	0.0016778	ENSMUSG00000017221	Psmd3	proteasome (prosome, macropain) 26S subunit, non-ATPase, 3
71765	9039.12	0.178231	0.0349215	5.10375	3.33e-07	5.61e-05	ENSMUSG00000063576	Klhdc3	kelch domain containing 3
94281	737.924	0.178005	0.0661738	2.68996	0.00714607	0.0635298	ENSMUSG00000063698	Sfxn4	sideroflexin 4
208618	2672.67	0.177638	0.0581564	3.05448	0.00225449	0.0305768	ENSMUSG00000036617	Etl4	enhancer trap locus 4
68611	2190.69	0.177285	0.0427754	4.14456	3.4e-05	0.00163637	ENSMUSG00000024181	Mrpl28	mitochondrial ribosomal protein L28
78070	4186.43	0.177228	0.0429698	4.12447	3.72e-05	0.0017266	ENSMUSG00000007783	Cpt1c	carnitine palmitoyltransferase 1c
21961	7108.05	0.176821	0.0714454	2.47491	0.0133268	0.094151	ENSMUSG00000055322	Tns1	tensin 1
217149	962.417	0.176798	0.0605145	2.92158	0.00348266	0.0402333	ENSMUSG00000078695	Cisd3	CDGSH iron sulfur domain 3
72935	1318	0.175776	0.0602097	2.9194	0.00350709	0.0403433	ENSMUSG00000021494	Ddx41	DEAD box helicase 41
53602	4478.77	0.175114	0.0604599	2.89637	0.00377507	0.0420215	ENSMUSG00000071379	Hpcal1	hippocalcin-like 1
231125	1365.06	0.175111	0.0507521	3.45033	0.000559912	0.0117322	ENSMUSG00000037224	Zfyve28	zinc finger, FYVE domain containing 28
13804	718.367	0.174869	0.0659912	2.64989	0.00805185	0.06808	ENSMUSG00000015337	Endog	endonuclease G
17993	2485.92	0.174611	0.0385193	4.53309	5.81e-06	0.000468769	ENSMUSG00000021764	Ndufs4	NADH:ubiquinone oxidoreductase core subunit S4
319899	1493.21	0.174583	0.0579747	3.01137	0.00260072	0.0332327	ENSMUSG00000032198	Dock6	dedicator of cytokinesis 6
67388	807.905	0.174573	0.0701958	2.48695	0.0128845	0.092196	ENSMUSG00000027637	Rab5if	RAB5 interacting factor
68846	8824.9	0.173871	0.0681647	2.55074	0.0107493	0.0821691	ENSMUSG00000044628	Rnf208	ring finger protein 208
20355	2535.12	0.173828	0.0412146	4.21763	2.47e-05	0.00136588	ENSMUSG00000000627	Sema4f	sema domain, immunoglobulin domain (Ig), TM domain, and short cytoplasmic domain
225362	6680.36	0.173527	0.0422731	4.10491	4.04e-05	0.00183503	ENSMUSG00000038555	Reep2	receptor accessory protein 2
19881	587.34	0.17338	0.0610671	2.83917	0.00452313	0.04755	ENSMUSG00000071648	Rom1	rod outer segment membrane protein 1
214663	777.213	0.173291	0.0614188	2.82146	0.00478061	0.0491811	ENSMUSG00000021265	Slc25a29	solute carrier family 25 (mitochondrial carrier, palmitoylcarnitine transporter), member 29
70556	2565.55	0.172337	0.0447867	3.84795	0.000119109	0.00397374	ENSMUSG00000028982	Slc25a33	solute carrier family 25, member 33
26912	563.177	0.172297	0.0698551	2.46649	0.0136444	0.0955671	ENSMUSG00000006378	Gcat	glycine C-acetyltransferase (2-amino-3-ketobutyrate-coenzyme A ligase)
26912	563.177	0.172297	0.0698551	2.46649	0.0136444	0.0955671	ENSMUSG00000116378	Gcat	glycine C-acetyltransferase (2-amino-3-ketobutyrate-coenzyme A ligase)
66461	1406.37	0.172213	0.0502881	3.42452	0.000615879	0.012546	ENSMUSG00000063235	Ptpmt1	protein tyrosine phosphatase, mitochondrial 1
66461	1406.37	0.172213	0.0502881	3.42452	0.000615879	0.012546	ENSMUSG00000110860	Ptpmt1	protein tyrosine phosphatase, mitochondrial 1
75764	1094.44	0.171967	0.0523738	3.28346	0.00102539	0.0180855	ENSMUSG00000059772	Slx1b	SLX1 structure-specific endonuclease subunit homolog B (S. cerevisiae)
68198	3348.64	0.171872	0.0610949	2.8132	0.00490508	0.0500598	ENSMUSG00000002416	Ndufb2	NADH:ubiquinone oxidoreductase subunit B2
68735	739.039	0.171398	0.0616355	2.78083	0.00542205	0.053039	ENSMUSG00000016833	Mrps18c	mitochondrial ribosomal protein S18C
76642	503.908	0.170906	0.0667086	2.56198	0.0104076	0.0805584	ENSMUSG00000096935	1700113A16Rik	RIKEN cDNA 1700113A16 gene
64660	1318.28	0.170844	0.0520756	3.2807	0.00103549	0.0181595	ENSMUSG00000020477	Mrps24	mitochondrial ribosomal protein S24
68510	7068.13	0.170803	0.0570634	2.99321	0.00276056	0.0343784	ENSMUSG00000029547	Ints1	integrator complex subunit 1
20441	2368.4	0.170617	0.0488706	3.49119	0.000480866	0.0104607	ENSMUSG00000028538	St3gal3	ST3 beta-galactoside alpha-2,3-sialyltransferase 3
386655	1745.45	0.170589	0.0605256	2.81846	0.00482547	0.0494722	ENSMUSG00000046058	Eid2	EP300 interacting inhibitor of differentiation 2
68742	544.633	0.170521	0.0616914	2.7641	0.00570793	0.0548879	ENSMUSG00000060538	Tmem219	transmembrane protein 219
223658	7134.15	0.17051	0.0504248	3.38147	0.000720997	0.0141984	ENSMUSG00000022558	Mroh1	maestro heat-like repeat family member 1
72754	3855.81	0.170463	0.0648363	2.62914	0.00856019	0.0704754	ENSMUSG00000040964	Arhgef10l	Rho guanine nucleotide exchange factor (GEF) 10-like
384569	4058.09	0.170432	0.0624704	2.7282	0.00636807	0.0590717	ENSMUSG00000030411	Nova2	NOVA alternative splicing regulator 2
193742	4678.16	0.170386	0.0409645	4.15936	3.19e-05	0.00156419	ENSMUSG00000007036	Abhd16a	abhydrolase domain containing 16A
80280	1531.04	0.17025	0.04617	3.68747	0.000226493	0.0062316	ENSMUSG00000018669	Cdk5rap3	CDK5 regulatory subunit associated protein 3
67067	2014.56	0.17006	0.0635373	2.67653	0.00743879	0.0648943	ENSMUSG00000067847	Romo1	reactive oxygen species modulator 1
66420	2535.8	0.169948	0.0394855	4.30406	1.68e-05	0.00106499	ENSMUSG00000004667	Polr2e	polymerase (RNA) II (DNA directed) polypeptide E
14570	3742.78	0.16928	0.0686854	2.46457	0.0137179	0.0956859	ENSMUSG00000073433	Arhgdig	Rho GDP dissociation inhibitor (GDI) gamma
17992	9346.19	0.168865	0.0321465	5.25298	1.5e-07	3.2e-05	ENSMUSG00000029632	Ndufa4	Ndufa4, mitochondrial complex associated
22342	1406.85	0.168778	0.0602788	2.79996	0.00511085	0.0511084	ENSMUSG00000003872	Lin7b	lin-7 homolog B (C. elegans)
27966	1012.09	0.16832	0.0559246	3.00978	0.00261441	0.0333137	ENSMUSG00000041506	Rrp9	ribosomal RNA processing 9, U3 small nucleolar RNA binding protein
29805	1450.95	0.168306	0.053763	3.13051	0.00174504	0.0260198	ENSMUSG00000075227	Znhit2	zinc finger, HIT domain containing 2
223267	1220.95	0.168151	0.0405904	4.14264	3.43e-05	0.00164503	ENSMUSG00000041625	Ggact	gamma-glutamylamine cyclotransferase
72630	771.11	0.167769	0.0662577	2.53207	0.0113392	0.0851544	ENSMUSG00000074793	Hspa12b	heat shock protein 12B
19188	727.642	0.167453	0.0623859	2.68416	0.00727131	0.0641979	ENSMUSG00000079197	Psme2	proteasome (prosome, macropain) activator subunit 2 (PA28 beta)
28113	564.045	0.167295	0.0576628	2.90126	0.00371668	0.0416636	ENSMUSG00000007589	Tinf2	Terf1 (TRF1)-interacting nuclear factor 2
114679	7408.2	0.167294	0.0437177	3.82669	0.000129879	0.00423208	ENSMUSG00000075702	Selenom	selenoprotein M
66965	868.825	0.167234	0.0597837	2.79731	0.00515301	0.0512967	ENSMUSG00000049482	Ctu2	cytosolic thiouridylase subunit 2
381269	456.548	0.166946	0.068271	2.44535	0.0144712	0.0989625	ENSMUSG00000039395	Mreg	melanoregulin
68559	1793.12	0.16693	0.0581567	2.87035	0.00410023	0.0447245	ENSMUSG00000027472	Pdrg1	p53 and DNA damage regulated 1
66379	2313.01	0.166892	0.0439937	3.79355	0.000148508	0.0046236	ENSMUSG00000023020	Cox14	cytochrome c oxidase assembly protein 14
65105	2383.12	0.166886	0.0397102	4.20261	2.64e-05	0.00141399	ENSMUSG00000029404	Arl6ip4	ADP-ribosylation factor-like 6 interacting protein 4
20509	772.868	0.166869	0.0612193	2.72575	0.00641558	0.0592956	ENSMUSG00000001436	Slc19a1	solute carrier family 19 (folate transporter), member 1
78330	3637.36	0.166556	0.033825	4.92405	8.48e-07	0.000112393	ENSMUSG00000024038	Ndufv3	NADH:ubiquinone oxidoreductase core subunit V3
72325	2282.79	0.166209	0.0551393	3.01435	0.00257529	0.0330618	ENSMUSG00000001062	Vps9d1	VPS9 domain containing 1
17069	5718.77	0.166116	0.0502394	3.3065	0.000944709	0.0172152	ENSMUSG00000022587	Ly6e	lymphocyte antigen 6 complex, locus E
108058	5271.83	0.165905	0.0579499	2.8629	0.00419788	0.0454672	ENSMUSG00000053819	Camk2d	calcium/calmodulin-dependent protein kinase II, delta
257633	1508.1	0.16509	0.0525482	3.14169	0.00167978	0.0254087	ENSMUSG00000015016	Acsf3	acyl-CoA synthetase family member 3
50773	1549.73	0.164746	0.052367	3.14598	0.0016553	0.025107	ENSMUSG00000020736	Nt5c	5',3'-nucleotidase, cytosolic
19062	1555.61	0.164448	0.0466355	3.52623	0.00042152	0.00951557	ENSMUSG00000006127	Inpp5k	inositol polyphosphate 5-phosphatase K
66826	1746.71	0.163737	0.059254	2.76331	0.00572191	0.0549332	ENSMUSG00000009995	Taz	tafazzin
216150	1548.21	0.163655	0.0613223	2.66877	0.00761289	0.0657691	ENSMUSG00000020307	Cdc34	cell division cycle 34
14605	4505.37	0.163538	0.0604106	2.7071	0.00678736	0.0612975	ENSMUSG00000031431	Tsc22d3	TSC22 domain family, member 3
140499	1306.7	0.163023	0.0572198	2.84907	0.00438473	0.0467017	ENSMUSG00000023286	Ube2j2	ubiquitin-conjugating enzyme E2J 2
66359	746.103	0.162839	0.0603246	2.69937	0.00694705	0.0624076	ENSMUSG00000026500	Cox20	cytochrome c oxidase assembly protein 20
66359	746.103	0.162839	0.0603246	2.69937	0.00694705	0.0624076	ENSMUSG00000111742	Cox20	cytochrome c oxidase assembly protein 20
67220	1156.79	0.162748	0.0602137	2.70285	0.00687483	0.0618694	ENSMUSG00000015745	Plekho1	pleckstrin homology domain containing, family O member 1
207182	6689.4	0.161513	0.04025	4.01274	6e-05	0.00238574	ENSMUSG00000027603	Ggt7	gamma-glutamyltransferase 7
22323	1024.76	0.161479	0.0651493	2.47859	0.0131901	0.0935718	ENSMUSG00000030403	Vasp	vasodilator-stimulated phosphoprotein
20536	10343.1	0.1613	0.0574309	2.8086	0.00497576	0.0503593	ENSMUSG00000006576	Slc4a3	solute carrier family 4 (anion exchanger), member 3
20359	7574.81	0.16093	0.0403873	3.98467	6.76e-05	0.00261126	ENSMUSG00000001227	Sema6b	sema domain, transmembrane domain (TM), and cytoplasmic domain, (semaphorin) 6B
18479	14340.9	0.160553	0.0459536	3.49381	0.000476181	0.0103882	ENSMUSG00000030774	Pak1	p21 (RAC1) activated kinase 1
22365	1340.16	0.160373	0.0516754	3.10347	0.00191265	0.0275178	ENSMUSG00000015747	Vps45	vacuolar protein sorting 45
27053	4754.79	0.160091	0.0345008	4.64022	3.48e-06	0.000318626	ENSMUSG00000029752	Asns	asparagine synthetase
74007	4613.7	0.160016	0.0443066	3.61157	0.000304354	0.00768095	ENSMUSG00000020042	Btbd11	BTB (POZ) domain containing 11
240514	5454.58	0.15986	0.0454294	3.51886	0.00043341	0.00967467	ENSMUSG00000095098	Ccdc85b	coiled-coil domain containing 85B
22644	3107.28	0.15956	0.0611913	2.60757	0.00911878	0.0736204	ENSMUSG00000052656	Rnf103	ring finger protein 103
76890	782.44	0.15946	0.0612372	2.60397	0.00921518	0.0740314	ENSMUSG00000058704	Memo1	mediator of cell motility 1
74158	1760.98	0.159396	0.0649766	2.45313	0.0141618	0.097589	ENSMUSG00000022426	Josd1	Josephin domain containing 1
70294	2737.16	0.159211	0.0503857	3.15985	0.00157852	0.0242534	ENSMUSG00000035890	Rnf126	ring finger protein 126
19729	1310.73	0.158769	0.0531422	2.98763	0.00281154	0.0347321	ENSMUSG00000027953	Slc50a1	solute carrier family 50 (sugar transporter), member 1
64010	687.01	0.158675	0.0566431	2.80131	0.00508956	0.050997	ENSMUSG00000021067	Sav1	salvador family WW domain containing 1
99010	4644.42	0.158658	0.0429298	3.69576	0.000219233	0.00607397	ENSMUSG00000027134	Lpcat4	lysophosphatidylcholine acyltransferase 4
67419	2572.85	0.158033	0.0639305	2.47196	0.0134376	0.0946294	ENSMUSG00000036242	Armh4	armadillo-like helical domain containing 4
66627	1402.65	0.157959	0.0481418	3.28112	0.00103397	0.0181595	ENSMUSG00000023707	Ogfod2	2-oxoglutarate and iron-dependent oxygenase domain containing 2
12457	2056.82	0.157867	0.0575615	2.74257	0.00609599	0.0573433	ENSMUSG00000023087	Noct	nocturnin
110012	2997.15	0.157863	0.0448244	3.52181	0.000428606	0.00959529	ENSMUSG00000020308	Tpgs1	tubulin polyglutamylase complex subunit 1
69821	762.354	0.157763	0.0530514	2.97377	0.00294169	0.0356245	ENSMUSG00000026273	Mterf4	mitochondrial transcription termination factor 4
19300	840.904	0.157393	0.0610853	2.57662	0.00997728	0.0784111	ENSMUSG00000021240	Abcd4	ATP-binding cassette, sub-family D (ALD), member 4
20964	21547.8	0.157301	0.0635991	2.47332	0.0133864	0.0943551	ENSMUSG00000037217	Syn1	synapsin I
66096	1348.5	0.157279	0.0568383	2.76713	0.00565513	0.0545304	ENSMUSG00000050552	Lamtor4	late endosomal/lysosomal adaptor, MAPK and MTOR activator 4
69202	20829.4	0.15709	0.0501827	3.13036	0.00174594	0.0260198	ENSMUSG00000030122	Ptms	parathymosin
13628	58596.9	0.156549	0.0475464	3.29256	0.000992803	0.0177344	ENSMUSG00000016349	Eef1a2	eukaryotic translation elongation factor 1 alpha 2
67604	1828.97	0.156174	0.0385378	4.05249	5.07e-05	0.0021295	ENSMUSG00000025858	Get4	golgi to ER traffic protein 4
71687	3337.2	0.15561	0.0355903	4.37226	1.23e-05	0.000851917	ENSMUSG00000002032	Tmem25	transmembrane protein 25
68209	974.89	0.155512	0.0596603	2.60662	0.00914398	0.0737459	ENSMUSG00000024925	Rnaseh2c	ribonuclease H2, subunit C
16322	962.103	0.15541	0.0624199	2.48975	0.0127833	0.0917348	ENSMUSG00000032968	Inha	inhibin alpha
53627	1965.64	0.154916	0.0376158	4.11839	3.82e-05	0.00175685	ENSMUSG00000031169	Porcn	porcupine O-acyltransferase
20927	1578.48	0.154856	0.0613202	2.52538	0.0115575	0.0862884	ENSMUSG00000040136	Abcc8	ATP-binding cassette, sub-family C (CFTR/MRP), member 8
108067	759.274	0.154805	0.0552702	2.80088	0.00509639	0.050997	ENSMUSG00000028683	Eif2b3	eukaryotic translation initiation factor 2B, subunit 3
15166	27328	0.154356	0.0631869	2.44284	0.0145721	0.0993877	ENSMUSG00000020331	Hcn2	hyperpolarization-activated, cyclic nucleotide-gated K+ 2
56527	9741.49	0.154223	0.0490984	3.14111	0.00168309	0.0254283	ENSMUSG00000053693	Mast1	microtubule associated serine/threonine kinase 1
20513	1221.29	0.154179	0.0577615	2.66923	0.00760256	0.0657265	ENSMUSG00000005357	Slc1a6	solute carrier family 1 (high affinity aspartate/glutamate transporter), member 6
94332	18488.5	0.154154	0.0356616	4.3227	1.54e-05	0.00101307	ENSMUSG00000005338	Cadm3	cell adhesion molecule 3
67399	1447.61	0.154046	0.0629117	2.44861	0.0143407	0.098404	ENSMUSG00000021493	Pdlim7	PDZ and LIM domain 7
77254	2378.75	0.154006	0.0514452	2.99358	0.00275724	0.0343713	ENSMUSG00000030588	Yif1b	Yip1 interacting factor homolog B (S. cerevisiae)
224805	1771.1	0.153979	0.0446682	3.44716	0.000566505	0.011806	ENSMUSG00000023938	Aars2	alanyl-tRNA synthetase 2, mitochondrial
100910	3119.6	0.153869	0.0527103	2.91914	0.00351002	0.0403469	ENSMUSG00000038181	Chpf2	chondroitin polymerizing factor 2
328162	712.624	0.153626	0.0546886	2.8091	0.004968	0.0503593	ENSMUSG00000060950	Trmt61a	tRNA methyltransferase 61A
21356	1810.92	0.153608	0.0623421	2.46396	0.0137413	0.0957161	ENSMUSG00000024308	Tapbp	TAP binding protein
67426	1150.56	0.153217	0.0533376	2.87258	0.00407129	0.044472	ENSMUSG00000026489	Coq8a	coenzyme Q8A
217119	1469.76	0.15271	0.0602016	2.53665	0.0111919	0.0844959	ENSMUSG00000020868	Xylt2	xylosyltransferase II
71986	663.37	0.152647	0.0563586	2.7085	0.00675886	0.0611856	ENSMUSG00000045538	Ddx28	DEAD box helicase 28
67427	3570.02	0.152461	0.0400849	3.80345	0.000142697	0.0045158	ENSMUSG00000028234	Rps20	ribosomal protein S20
233073	1276.31	0.152297	0.0481228	3.16476	0.0015521	0.0239991	ENSMUSG00000078765	U2af1l4	U2 small nuclear RNA auxiliary factor 1-like 4
56386	6809.94	0.152268	0.0523857	2.90668	0.00365288	0.0412189	ENSMUSG00000056124	B4galt6	UDP-Gal:betaGlcNAc beta 1,4-galactosyltransferase, polypeptide 6
224630	674.34	0.15213	0.0485234	3.13518	0.00171746	0.0257881	ENSMUSG00000024191	Bnip1	BCL2/adenovirus E1B interacting protein 1
213006	860.041	0.151804	0.0543507	2.79305	0.0052213	0.0517345	ENSMUSG00000059149	Mfsd4a	major facilitator superfamily domain containing 4A
216157	7313.93	0.151507	0.0503493	3.00912	0.00262006	0.0333581	ENSMUSG00000013858	Tmem259	transmembrane protein 259
74254	1191.76	0.151417	0.047479	3.18913	0.00142704	0.0225912	ENSMUSG00000064037	Gpn1	GPN-loop GTPase 1
20810	1921.83	0.151346	0.0582604	2.59775	0.00938381	0.0750705	ENSMUSG00000006442	Srm	spermidine synthase
83766	2494.25	0.151082	0.0477986	3.16081	0.00157334	0.0241979	ENSMUSG00000029712	Actl6b	actin-like 6B
52666	3150.84	0.15097	0.0383703	3.93457	8.33e-05	0.00307403	ENSMUSG00000019467	Arhgef25	Rho guanine nucleotide exchange factor (GEF) 25
12323	22780.7	0.150528	0.0335526	4.48634	7.25e-06	0.000571485	ENSMUSG00000057897	Camk2b	calcium/calmodulin-dependent protein kinase II, beta
102857	6214.8	0.150434	0.0551971	2.72539	0.00642252	0.0592956	ENSMUSG00000019558	Slc6a8	solute carrier family 6 (neurotransmitter transporter, creatine), member 8
67803	851.287	0.150235	0.0605377	2.48168	0.0130764	0.0931087	ENSMUSG00000040699	Limd2	LIM domain containing 2
14860	2821.94	0.149914	0.0515251	2.90952	0.00361979	0.0411418	ENSMUSG00000032348	Gsta4	glutathione S-transferase, alpha 4
17179	4856.63	0.149872	0.0578058	2.59269	0.00952299	0.0758093	ENSMUSG00000004933	Matk	megakaryocyte-associated tyrosine kinase
52513	1974.82	0.149694	0.0340362	4.39808	1.09e-05	0.000792299	ENSMUSG00000004393	Ddx56	DEAD box helicase 56
66836	1035.62	0.149683	0.0599028	2.49877	0.0124625	0.0903694	ENSMUSG00000117924	Tmem223	transmembrane protein 223
215210	772.187	0.149446	0.0609077	2.45364	0.0141419	0.097589	ENSMUSG00000039886	Tmem120a	transmembrane protein 120A
238023	1050.59	0.149419	0.0521646	2.86437	0.00417844	0.0453524	ENSMUSG00000039307	Hexdc	hexosaminidase (glycosyl hydrolase family 20, catalytic domain) containing
68327	804.336	0.149329	0.0533405	2.79954	0.00511748	0.0511084	ENSMUSG00000015126	Tsr3	TSR3 20S rRNA accumulation
59047	1066.7	0.148971	0.0601229	2.47777	0.0132205	0.0937013	ENSMUSG00000002963	Pnkp	polynucleotide kinase 3'- phosphatase
74776	1635.4	0.148831	0.0523945	2.84058	0.00450322	0.0474056	ENSMUSG00000028013	Ppa2	pyrophosphatase (inorganic) 2
66049	6508.81	0.148655	0.0491295	3.02578	0.00247996	0.0322934	ENSMUSG00000022540	Rogdi	rogdi homolog
26443	4394.26	0.148642	0.0317012	4.68884	2.75e-06	0.000270888	ENSMUSG00000021024	Psma6	proteasome subunit alpha 6
105859	11930.2	0.148623	0.0503667	2.95082	0.00316927	0.0375817	ENSMUSG00000042109	Csdc2	cold shock domain containing C2, RNA binding
22321	3550.09	0.148526	0.0365595	4.06257	4.85e-05	0.00207837	ENSMUSG00000007029	Vars	valyl-tRNA synthetase
216363	1241.13	0.148327	0.0562479	2.63701	0.00836394	0.0696636	ENSMUSG00000064181	Rab3ip	RAB3A interacting protein
13667	1649.13	0.148257	0.03752	3.95141	7.77e-05	0.00291972	ENSMUSG00000029145	Eif2b4	eukaryotic translation initiation factor 2B, subunit 4 delta
237926	701.389	0.147883	0.0546059	2.7082	0.00676501	0.0611856	ENSMUSG00000039096	Rsad1	radical S-adenosyl methionine domain containing 1
12858	8441.95	0.147213	0.0412229	3.57115	0.000355422	0.00844883	ENSMUSG00000000088	Cox5a	cytochrome c oxidase subunit 5A
68089	3646.65	0.146688	0.041427	3.54088	0.000398798	0.00910016	ENSMUSG00000079426	Arpc4	actin related protein 2/3 complex, subunit 4
68047	4764.55	0.146601	0.0437266	3.35266	0.000800389	0.0152919	ENSMUSG00000003199	Mpnd	MPN domain containing
66734	11048.2	0.146595	0.0526555	2.78405	0.0053685	0.0526915	ENSMUSG00000027602	Map1lc3a	microtubule-associated protein 1 light chain 3 alpha
245847	902.066	0.1461	0.0580137	2.51838	0.0117897	0.0874277	ENSMUSG00000036820	Amdhd2	amidohydrolase domain containing 2
71718	1140.91	0.146064	0.0570227	2.56151	0.0104217	0.0805584	ENSMUSG00000024170	Telo2	telomere maintenance 2
68915	1434.3	0.145989	0.0584475	2.49778	0.0124973	0.0905256	ENSMUSG00000038838	Vars2	valyl-tRNA synthetase 2, mitochondrial
72726	1041.62	0.145958	0.0439633	3.31998	0.00090023	0.0166814	ENSMUSG00000036430	Tbcc	tubulin-specific chaperone C
20068	1403.54	0.14591	0.0480563	3.03623	0.00239553	0.0317888	ENSMUSG00000061787	Rps17	ribosomal protein S17
78506	4230.85	0.145904	0.043574	3.34841	0.000812758	0.0154821	ENSMUSG00000039478	Micu3	mitochondrial calcium uptake family, member 3
15254	6668.21	0.145724	0.0464765	3.13543	0.00171601	0.0257881	ENSMUSG00000020267	Hint1	histidine triad nucleotide binding protein 1
65973	4172.2	0.145344	0.0480459	3.02511	0.00248547	0.0322934	ENSMUSG00000028207	Asph	aspartate-beta-hydroxylase
67131	1337.58	0.145291	0.0463705	3.13326	0.00172877	0.0258894	ENSMUSG00000056938	Acbd4	acyl-Coenzyme A binding domain containing 4
353187	3868.85	0.145017	0.0424572	3.4156	0.000636425	0.0129086	ENSMUSG00000021775	Nr1d2	nuclear receptor subfamily 1, group D, member 2
107045	1919.88	0.144953	0.0565065	2.56525	0.0103102	0.0800458	ENSMUSG00000024493	Lars	leucyl-tRNA synthetase
69527	1130.31	0.144352	0.0532166	2.71254	0.00667695	0.0606565	ENSMUSG00000060679	Mrps9	mitochondrial ribosomal protein S9
244216	2329.56	0.144117	0.0511404	2.81806	0.00483142	0.0494722	ENSMUSG00000054716	Zfp771	zinc finger protein 771
68537	1531.03	0.144	0.0519851	2.77003	0.00560512	0.0541159	ENSMUSG00000022370	Mrpl13	mitochondrial ribosomal protein L13
140500	2658.83	0.143186	0.0504241	2.83963	0.00451663	0.0475142	ENSMUSG00000029033	Acap3	ArfGAP with coiled-coil, ankyrin repeat and PH domains 3
74309	1786.07	0.143138	0.0546552	2.61893	0.00882071	0.0718613	ENSMUSG00000020435	Osbp2	oxysterol binding protein 2
67337	870.588	0.142991	0.0579118	2.46912	0.0135444	0.0952073	ENSMUSG00000027498	Cstf1	cleavage stimulation factor, 3' pre-RNA, subunit 1
80748	2335.41	0.142713	0.0365681	3.90267	9.51e-05	0.00337929	ENSMUSG00000052712	BC004004	cDNA sequence BC004004
14251	4842.61	0.142435	0.0539549	2.63989	0.00829338	0.0692466	ENSMUSG00000059714	Flot1	flotillin 1
330790	8374.16	0.142159	0.0530698	2.67871	0.00739061	0.0647443	ENSMUSG00000007594	Hapln4	hyaluronan and proteoglycan link protein 4
66469	4023.14	0.142127	0.0358923	3.95981	7.5e-05	0.00285557	ENSMUSG00000029059	Prxl2b	peroxiredoxin like 2B
66916	4195.48	0.142068	0.0434642	3.26862	0.00108074	0.0186619	ENSMUSG00000033938	Ndufb7	NADH:ubiquinone oxidoreductase subunit B7
22687	1442.35	0.141968	0.0389824	3.64184	0.000270693	0.00717803	ENSMUSG00000032078	Zpr1	ZPR1 zinc finger
27886	1288.98	0.14194	0.050532	2.80891	0.00497097	0.0503593	ENSMUSG00000003527	Ess2	ess-2 splicing factor
67116	6282.16	0.141217	0.0374097	3.77489	0.00016008	0.00494383	ENSMUSG00000036748	Cuedc2	CUE domain containing 2
234384	1189.56	0.141179	0.0473184	2.98359	0.00284885	0.0350066	ENSMUSG00000035559	Mpv17l2	MPV17 mitochondrial membrane protein-like 2
234384	1189.56	0.141179	0.0473184	2.98359	0.00284885	0.0350066	ENSMUSG00000111476	Mpv17l2	MPV17 mitochondrial membrane protein-like 2
69480	1588.09	0.141133	0.0505441	2.79227	0.005234	0.0517345	ENSMUSG00000042734	Ttc9	tetratricopeptide repeat domain 9
58249	1744.61	0.141076	0.0563897	2.50181	0.012356	0.0898264	ENSMUSG00000024911	Fibp	fibroblast growth factor (acidic) intracellular binding protein
68991	2432.66	0.141029	0.04324	3.26154	0.00110809	0.018915	ENSMUSG00000029038	Ssu72	Ssu72 RNA polymerase II CTD phosphatase homolog (yeast)
11844	4162.09	0.141016	0.0427358	3.29972	0.000967806	0.017491	ENSMUSG00000020440	Arf5	ADP-ribosylation factor 5
66152	4516.18	0.140971	0.0430353	3.27572	0.00105394	0.0184409	ENSMUSG00000059534	Uqcr10	ubiquinol-cytochrome c reductase, complex III subunit X
242773	4406.56	0.140731	0.0554005	2.54025	0.0110774	0.0838434	ENSMUSG00000039838	Slc45a1	solute carrier family 45, member 1
268749	1586.93	0.140296	0.0546421	2.56755	0.0102421	0.0797591	ENSMUSG00000047098	Rnf31	ring finger protein 31
19679	4626.28	0.139945	0.0477567	2.93037	0.0033856	0.0394175	ENSMUSG00000029406	Pitpnm2	phosphatidylinositol transfer protein, membrane-associated 2
12181	2195.79	0.13976	0.0521833	2.67826	0.00740055	0.0647443	ENSMUSG00000022557	Bop1	block of proliferation 1
72747	1257.81	0.139759	0.0497102	2.81148	0.00493143	0.0502302	ENSMUSG00000024424	Ttc39c	tetratricopeptide repeat domain 39C
225372	2001.3	0.139706	0.0373525	3.7402	0.000183876	0.00540729	ENSMUSG00000117679	Apbb3	amyloid beta (A4) precursor protein-binding, family B, member 3
66086	1488.88	0.139558	0.0376245	3.70925	0.000207878	0.00586636	ENSMUSG00000022677	Cep20	centrosomal protein 20
235431	5873.71	0.139317	0.0460303	3.02664	0.0024729	0.0322808	ENSMUSG00000041729	Coro2b	coronin, actin binding protein, 2B
19165	1376.66	0.139231	0.0541989	2.56889	0.0102024	0.0795705	ENSMUSG00000010609	Psen2	presenilin 2
70381	5623.34	0.138686	0.0385928	3.59357	0.000326182	0.00798834	ENSMUSG00000066621	Tecpr1	tectonin beta-propeller repeat containing 1
224045	2680.64	0.138663	0.0445735	3.11087	0.00186535	0.02708	ENSMUSG00000003235	Eif2b5	eukaryotic translation initiation factor 2B, subunit 5 epsilon
58909	1366.47	0.138254	0.0561948	2.46026	0.0138837	0.0964457	ENSMUSG00000037709	Fam13a	family with sequence similarity 13, member A
15893	1543.67	0.138127	0.0456614	3.02503	0.00248604	0.0322934	ENSMUSG00000062995	Ica1	islet cell autoantigen 1
237403	1127.38	0.137422	0.0542934	2.53111	0.0113703	0.0853437	ENSMUSG00000051067	Lingo3	leucine rich repeat and Ig domain containing 3
68267	7771.39	0.137384	0.0449538	3.05611	0.00224226	0.0304919	ENSMUSG00000019082	Slc25a22	solute carrier family 25 (mitochondrial carrier, glutamate), member 22
66054	2603.93	0.13721	0.0481352	2.85052	0.00436477	0.0465858	ENSMUSG00000024644	Cndp2	CNDP dipeptidase 2 (metallopeptidase M20 family)
110074	1033.18	0.13704	0.0469825	2.91683	0.0035361	0.0405859	ENSMUSG00000027203	Dut	deoxyuridine triphosphatase
13353	2145.64	0.136813	0.0546211	2.50477	0.0122531	0.0892552	ENSMUSG00000003531	Dgcr6	DiGeorge syndrome critical region gene 6
13353	2145.64	0.136813	0.0546211	2.50477	0.0122531	0.0892552	ENSMUSG00000111647	Dgcr6	DiGeorge syndrome critical region gene 6
23938	1730.24	0.136428	0.0503718	2.70842	0.00676049	0.0611856	ENSMUSG00000058444	Map2k5	mitogen-activated protein kinase kinase 5
19185	6159.91	0.136378	0.0391852	3.48035	0.00050076	0.0108322	ENSMUSG00000005625	Psmd4	proteasome (prosome, macropain) 26S subunit, non-ATPase, 4
330814	19552.9	0.135947	0.0419008	3.24449	0.00117661	0.0197748	ENSMUSG00000013033	Adgrl1	adhesion G protein-coupled receptor L1
70123	1650.04	0.135761	0.0489859	2.77144	0.00558097	0.0540554	ENSMUSG00000086316	Nbdy	negative regulator of P-body association
235044	6287.87	0.135585	0.0461763	2.93625	0.00332205	0.0388192	ENSMUSG00000040563	Plppr2	phospholipid phosphatase related 2
17827	1481.64	0.135319	0.0542001	2.49665	0.0125371	0.0905963	ENSMUSG00000064068	Mtx1	metaxin 1
232664	4058.13	0.135115	0.0391913	3.44757	0.000565647	0.0118041	ENSMUSG00000029769	Ccdc136	coiled-coil domain containing 136
27397	1876.01	0.134888	0.049174	2.74307	0.00608683	0.0572922	ENSMUSG00000030879	Mrpl17	mitochondrial ribosomal protein L17
26412	5004.95	0.134021	0.0538647	2.48811	0.0128426	0.0920273	ENSMUSG00000024948	Map4k2	mitogen-activated protein kinase kinase kinase kinase 2
26412	5004.95	0.134021	0.0538647	2.48811	0.0128426	0.0920273	ENSMUSG00000106850	Map4k2	mitogen-activated protein kinase kinase kinase kinase 2
246703	3409.4	0.133954	0.0440576	3.04043	0.00236239	0.0315122	ENSMUSG00000028070	Naxe	NAD(P)HX epimerase
20382	5348.34	0.133711	0.0481985	2.77417	0.00553434	0.0537362	ENSMUSG00000034120	Srsf2	serine and arginine-rich splicing factor 2
66091	3206.57	0.133487	0.053798	2.48127	0.0130917	0.0931568	ENSMUSG00000035674	Ndufa3	NADH:ubiquinone oxidoreductase subunit A3
26396	4957.7	0.133466	0.0486178	2.7452	0.00604736	0.0570254	ENSMUSG00000035027	Map2k2	mitogen-activated protein kinase kinase 2
230917	4364.89	0.133401	0.0526064	2.53583	0.0112181	0.0845779	ENSMUSG00000044700	Tmem201	transmembrane protein 201
66155	1989.13	0.13309	0.0471908	2.82026	0.00479852	0.049332	ENSMUSG00000062963	Ufc1	ubiquitin-fold modifier conjugating enzyme 1
21767	2850	0.132458	0.0471725	2.80795	0.00498587	0.0503828	ENSMUSG00000040813	Tex264	testis expressed gene 264
19383	4146.46	0.13244	0.0444898	2.97687	0.00291206	0.0353771	ENSMUSG00000027593	Raly	hnRNP-associated with lethal yellow
17904	5470.32	0.1324	0.034513	3.83625	0.000124929	0.00412319	ENSMUSG00000090841	Myl6	myosin, light polypeptide 6, alkali, smooth muscle and non-muscle
217166	6403.6	0.132306	0.043957	3.0099	0.00261337	0.0333137	ENSMUSG00000020889	Nr1d1	nuclear receptor subfamily 1, group D, member 1
65962	3314.85	0.131949	0.04372	3.01805	0.00254409	0.0328238	ENSMUSG00000002504	Slc9a3r2	solute carrier family 9 (sodium/hydrogen exchanger), member 3 regulator 2
68045	1791.33	0.131829	0.0433125	3.04366	0.00233715	0.0313386	ENSMUSG00000021807	Rtraf	RNA transcription, translation and transport factor
18183	1724.12	0.131736	0.0422965	3.11458	0.00184205	0.0269049	ENSMUSG00000041014	Nrg3	neuregulin 3
228543	922.309	0.131103	0.0529312	2.47687	0.0132541	0.0938334	ENSMUSG00000034226	Rhov	ras homolog family member V
16905	2196.56	0.130889	0.0467165	2.80177	0.00508229	0.0509887	ENSMUSG00000028063	Lmna	lamin A
67025	4001.33	0.130791	0.0401172	3.26022	0.00111327	0.0189614	ENSMUSG00000059291	Rpl11	ribosomal protein L11
53333	4225.34	0.130102	0.0319168	4.0763	4.58e-05	0.00199933	ENSMUSG00000002984	Tomm40	translocase of outer mitochondrial membrane 40
17713	1904.37	0.129674	0.0456117	2.84301	0.00446899	0.047142	ENSMUSG00000029198	Grpel1	GrpE-like 1, mitochondrial
103425	3342.85	0.129653	0.0404139	3.20812	0.00133606	0.0213825	ENSMUSG00000020238	Ncln	nicalin
19951	4188.99	0.129411	0.033031	3.91787	8.93e-05	0.0032253	ENSMUSG00000057841	Rpl32	ribosomal protein L32
225849	6683.56	0.129328	0.0410981	3.14681	0.00165062	0.0250792	ENSMUSG00000024777	Ppp2r5b	protein phosphatase 2, regulatory subunit B', beta
225849	6683.56	0.129328	0.0410981	3.14681	0.00165062	0.0250792	ENSMUSG00000107330	Ppp2r5b	protein phosphatase 2, regulatory subunit B', beta
76787	7159.5	0.129225	0.0340279	3.79762	0.000146089	0.00459622	ENSMUSG00000003863	Ppfia3	protein tyrosine phosphatase, receptor type, f polypeptide (PTPRF), interacting protein (liprin), alpha 3
66046	6522.21	0.129053	0.0412686	3.12714	0.00176515	0.0262553	ENSMUSG00000027673	Ndufb5	NADH:ubiquinone oxidoreductase subunit B5
110826	1977.27	0.129027	0.0343549	3.7557	0.000172854	0.00522299	ENSMUSG00000004610	Etfb	electron transferring flavoprotein, beta polypeptide
108099	2038.95	0.128791	0.0476204	2.70453	0.0068401	0.061667	ENSMUSG00000028944	Prkag2	protein kinase, AMP-activated, gamma 2 non-catalytic subunit
230757	4342.47	0.12868	0.0353204	3.64323	0.000269239	0.00716419	ENSMUSG00000073755	5730409E04Rik	RIKEN cDNA 5730409E04Rik gene
20602	17310.9	0.128347	0.049551	2.5902	0.00959193	0.0762791	ENSMUSG00000029478	Ncor2	nuclear receptor co-repressor 2
67422	3753.82	0.1283	0.0524061	2.44819	0.0143575	0.098404	ENSMUSG00000012117	Dhdds	dehydrodolichyl diphosphate synthase
76238	2658.61	0.128247	0.0513468	2.49766	0.0125017	0.0905256	ENSMUSG00000035637	Grhpr	glyoxylate reductase/hydroxypyruvate reductase
68197	4397.16	0.127785	0.0378534	3.37578	0.000736074	0.014294	ENSMUSG00000030647	Ndufc2	NADH:ubiquinone oxidoreductase subunit C2
56428	3152.53	0.127772	0.0397652	3.21317	0.00131279	0.0211866	ENSMUSG00000027282	Mtch2	mitochondrial carrier 2
56428	3152.53	0.127772	0.0397652	3.21317	0.00131279	0.0211866	ENSMUSG00000111714	Mtch2	mitochondrial carrier 2
57320	5639.82	0.126928	0.0459723	2.76096	0.00576321	0.0551623	ENSMUSG00000028964	Park7	Parkinson disease (autosomal recessive, early onset) 7
14979	1431.32	0.126811	0.0456944	2.7752	0.00551684	0.053634	ENSMUSG00000073422	H2-Ke6	H2-K region expressed gene 6
24030	2143.81	0.126671	0.0412074	3.07397	0.0021123	0.0294267	ENSMUSG00000045948	Mrps12	mitochondrial ribosomal protein S12
50783	1653.8	0.126502	0.0416393	3.03803	0.00238129	0.0316819	ENSMUSG00000031848	Lsm4	LSM4 homolog, U6 small nuclear RNA and mRNA degradation associated
50783	1653.8	0.126502	0.0416393	3.03803	0.00238129	0.0316819	ENSMUSG00000110900	Lsm4	LSM4 homolog, U6 small nuclear RNA and mRNA degradation associated
104069	28884.9	0.126009	0.0355485	3.54472	0.000393036	0.008982	ENSMUSG00000034891	Sncb	synuclein, beta
13807	56497.9	0.126002	0.0458352	2.74902	0.00597745	0.0565742	ENSMUSG00000004267	Eno2	enolase 2, gamma neuronal
22166	2607.52	0.125819	0.0470874	2.67202	0.00753957	0.0653288	ENSMUSG00000028367	Txn1	thioredoxin 1
234388	3856.38	0.125125	0.0316538	3.95292	7.72e-05	0.00291972	ENSMUSG00000007721	Ccdc124	coiled-coil domain containing 124
223664	1321.15	0.125008	0.0471705	2.65013	0.00804606	0.06808	ENSMUSG00000033728	Lrrc14	leucine rich repeat containing 14
67673	3120.96	0.124899	0.0412698	3.0264	0.00247488	0.0322808	ENSMUSG00000055839	Elob	elongin B
245828	1119.3	0.124872	0.0424649	2.94061	0.0032757	0.0384582	ENSMUSG00000049299	Trappc1	trafficking protein particle complex 1
79043	2117.26	0.124872	0.0355009	3.51743	0.000435746	0.00971271	ENSMUSG00000024160	Spsb3	splA/ryanodine receptor domain and SOCS box containing 3
51799	12725.7	0.124843	0.0267475	4.66747	3.05e-06	0.000289747	ENSMUSG00000006575	Rundc3a	RUN domain containing 3A
66537	4267.69	0.124747	0.0474745	2.62766	0.00859734	0.0707097	ENSMUSG00000029649	Pomp	proteasome maturation protein
18555	11225.4	0.124492	0.0332768	3.7411	0.000183218	0.00540082	ENSMUSG00000031065	Cdk16	cyclin-dependent kinase 16
27398	1791.04	0.124391	0.0399915	3.11043	0.00186813	0.02708	ENSMUSG00000002767	Mrpl2	mitochondrial ribosomal protein L2
170711	1482.57	0.124386	0.043192	2.87984	0.0039788	0.0437099	ENSMUSG00000033510	Otud7a	OTU domain containing 7A
654795	3115.67	0.124294	0.0341752	3.63698	0.000275853	0.00726477	ENSMUSG00000022223	Sdr39u1	short chain dehydrogenase/reductase family 39U, member 1
66257	4256.21	0.123817	0.03627	3.41377	0.000640703	0.0129488	ENSMUSG00000032606	Nicn1	nicolin 1
52898	5407.13	0.123686	0.0476269	2.59698	0.00940475	0.0751793	ENSMUSG00000093989	Rnasek	ribonuclease, RNase K
19719	2949.28	0.123587	0.046141	2.67846	0.00739618	0.0647443	ENSMUSG00000025158	Rfng	RFNG O-fucosylpeptide 3-beta-N-acetylglucosaminyltransferase
223691	2822.3	0.123576	0.0500991	2.46662	0.0136394	0.0955671	ENSMUSG00000033047	Eif3l	eukaryotic translation initiation factor 3, subunit L
68475	1305.81	0.123046	0.0424062	2.9016	0.00371267	0.041649	ENSMUSG00000026966	Ssna1	SS nuclear autoantigen 1
79044	1806.94	0.122767	0.0424194	2.89412	0.00380225	0.0421441	ENSMUSG00000038880	Mrps34	mitochondrial ribosomal protein S34
72844	4365.19	0.122563	0.0393284	3.1164	0.00183072	0.0268156	ENSMUSG00000033287	Kctd17	potassium channel tetramerisation domain containing 17
66374	1316.76	0.122409	0.0449518	2.72311	0.00646707	0.0594619	ENSMUSG00000020133	2310011J03Rik	RIKEN cDNA 2310011J03 gene
74596	4832.72	0.122356	0.0487115	2.51186	0.0120098	0.0882629	ENSMUSG00000029330	Cds1	CDP-diacylglycerol synthase 1
18146	9723.73	0.122225	0.0440388	2.77539	0.00551349	0.053634	ENSMUSG00000015094	Npdc1	neural proliferation, differentiation and control 1
20088	3306.86	0.122179	0.0342228	3.5701	0.000356839	0.00845862	ENSMUSG00000025290	Rps24	ribosomal protein S24
71675	2137.95	0.122152	0.0450492	2.71152	0.00669753	0.0607717	ENSMUSG00000042208	0610010F05Rik	RIKEN cDNA 0610010F05 gene
16418	2501.01	0.121967	0.0376754	3.23731	0.00120662	0.0200842	ENSMUSG00000027613	Eif6	eukaryotic translation initiation factor 6
55944	2619.3	0.12183	0.0361448	3.3706	0.000750052	0.0144559	ENSMUSG00000016554	Eif3d	eukaryotic translation initiation factor 3, subunit D
213773	1687.16	0.121664	0.0404712	3.0062	0.00264538	0.0335312	ENSMUSG00000040688	Tbl3	transducin (beta)-like 3
22682	3708.12	0.121321	0.0426549	2.84423	0.00445182	0.0470578	ENSMUSG00000024750	Zfand5	zinc finger, AN1-type domain 5
67308	1532.1	0.120642	0.043091	2.7997	0.00511504	0.0511084	ENSMUSG00000030612	Mrpl46	mitochondrial ribosomal protein L46
77031	2558.26	0.120568	0.0436269	2.76362	0.00571641	0.0549147	ENSMUSG00000039463	Slc9a8	solute carrier family 9 (sodium/hydrogen exchanger), member 8
24070	1964.53	0.120187	0.0361814	3.32178	0.000894462	0.0165945	ENSMUSG00000018761	Mpdu1	mannose-P-dolichol utilization defect 1
212528	2676.77	0.120134	0.0481526	2.49486	0.0126006	0.0908563	ENSMUSG00000001909	Trmt1	tRNA methyltransferase 1
81500	1252.72	0.119905	0.0405518	2.95683	0.00310821	0.0370864	ENSMUSG00000024357	Sil1	endoplasmic reticulum chaperone SIL1 homolog (S. cerevisiae)
100503670	2226.99	0.119483	0.0363309	3.28874	0.00100637	0.0179	ENSMUSG00000058558	Rpl5	ribosomal protein L5
74237	2076.07	0.119001	0.0450629	2.64078	0.00827146	0.0692138	ENSMUSG00000025474	Tubgcp2	tubulin, gamma complex associated protein 2
26444	4417.77	0.118656	0.0315172	3.7648	0.000166686	0.00507648	ENSMUSG00000027566	Psma7	proteasome subunit alpha 7
68423	3370.67	0.118189	0.0408391	2.89403	0.00380338	0.0421441	ENSMUSG00000005986	Ankrd13d	ankyrin repeat domain 13 family, member D
230815	1560.6	0.117517	0.04618	2.54476	0.0109354	0.0831781	ENSMUSG00000037306	Man1c1	mannosidase, alpha, class 1C, member 1
66053	2429.2	0.117509	0.0429425	2.73642	0.00621111	0.0579654	ENSMUSG00000022771	Ppil2	peptidylprolyl isomerase (cyclophilin)-like 2
66433	1075.71	0.117328	0.0430666	2.72433	0.00644326	0.0594411	ENSMUSG00000042198	Chchd7	coiled-coil-helix-coiled-coil-helix domain containing 7
69638	6331.99	0.117284	0.0472957	2.47979	0.0131458	0.0933749	ENSMUSG00000028445	Enho	energy homeostasis associated
27267	2501.49	0.117182	0.0429754	2.72673	0.0063965	0.0591979	ENSMUSG00000010755	Cars	cysteinyl-tRNA synthetase
56724	1895.63	0.117151	0.0431833	2.71287	0.00667031	0.0606458	ENSMUSG00000024146	Cript	cysteine-rich PDZ-binding protein
69654	10466.4	0.116969	0.0389987	2.99931	0.00270592	0.0340274	ENSMUSG00000025410	Dctn2	dynactin 2
110119	2407.08	0.116766	0.0465961	2.50591	0.0122136	0.0891529	ENSMUSG00000032306	Mpi	mannose phosphate isomerase
66993	4443.71	0.116753	0.0441246	2.64598	0.00814535	0.068627	ENSMUSG00000028949	Smarcd3	SWI/SNF related, matrix associated, actin dependent regulator of chromatin, subfamily d, member 3
15183	4733.34	0.116558	0.042184	2.76308	0.00572584	0.0549366	ENSMUSG00000024454	Hdac3	histone deacetylase 3
59042	5516.72	0.116022	0.0405155	2.86364	0.00418804	0.0454245	ENSMUSG00000055681	Cope	coatomer protein complex, subunit epsilon
22629	3211.64	0.115923	0.0359191	3.22732	0.00124956	0.0205543	ENSMUSG00000018965	Ywhah	tyrosine 3-monooxygenase/tryptophan 5-monooxygenase activation protein, eta polypeptide
70025	23804	0.115885	0.0468389	2.47413	0.0133562	0.0943014	ENSMUSG00000028937	Acot7	acyl-CoA thioesterase 7
22272	5830.97	0.115654	0.0428072	2.70174	0.00689768	0.0620388	ENSMUSG00000044894	Uqcrq	ubiquinol-cytochrome c reductase, complex III subunit VII
67881	2012.48	0.115517	0.0468486	2.46575	0.0136726	0.0956422	ENSMUSG00000002329	Mdp1	magnesium-dependent phosphatase 1
22642	1220.91	0.115469	0.0463014	2.49385	0.0126365	0.0909872	ENSMUSG00000006215	Zbtb17	zinc finger and BTB domain containing 17
231801	2065.02	0.114907	0.0466251	2.46449	0.0137209	0.0956859	ENSMUSG00000029722	Agfg2	ArfGAP with FG repeats 2
100040297	1920.43	0.11481	0.0396439	2.89604	0.00377899	0.0420252	NA	NA	NA
12857	23919.5	0.11467	0.0313367	3.65929	0.000252912	0.00681223	ENSMUSG00000031818	Cox4i1	cytochrome c oxidase subunit 4I1
59021	9937.41	0.114289	0.0323739	3.5303	0.000415093	0.00941611	ENSMUSG00000047187	Rab2a	RAB2A, member RAS oncogene family
14790	4482.26	0.113842	0.0405059	2.81051	0.00494629	0.050247	ENSMUSG00000072772	Grcc10	gene rich cluster, C10 gene
26394	4406.5	0.113649	0.0459531	2.47316	0.0133925	0.0943551	ENSMUSG00000028670	Lypla2	lysophospholipase 2
223697	2975.32	0.113424	0.043243	2.62294	0.00871756	0.0712413	ENSMUSG00000042524	Sun2	Sad1 and UNC84 domain containing 2
56612	4516.85	0.113383	0.0361389	3.13743	0.00170436	0.0257238	ENSMUSG00000001289	Pfdn5	prefoldin 5
106025	1670.46	0.112879	0.0420963	2.68144	0.00733055	0.064425	ENSMUSG00000022552	Sharpin	SHANK-associated RH domain interacting protein
68099	1558.8	0.112836	0.0423967	2.66144	0.0077808	0.0668143	ENSMUSG00000028218	Cibar1	CBY1 interacting BAR domain containing 1
223696	1918.56	0.112709	0.0402772	2.79833	0.00513674	0.0512342	ENSMUSG00000022427	Tomm22	translocase of outer mitochondrial membrane 22
78797	1430.34	0.112544	0.0434603	2.58957	0.00960946	0.0763791	ENSMUSG00000006471	Ndor1	NADPH dependent diflavin oxidoreductase 1
78797	1430.34	0.112544	0.0434603	2.58957	0.00960946	0.0763791	ENSMUSG00000115074	Ndor1	NADPH dependent diflavin oxidoreductase 1
360216	1418.36	0.112352	0.0447279	2.51189	0.0120086	0.0882629	ENSMUSG00000030967	Zranb1	zinc finger, RAN-binding domain containing 1
14810	17565.9	0.112071	0.0445403	2.51616	0.011864	0.0876673	ENSMUSG00000026959	Grin1	glutamate receptor, ionotropic, NMDA1 (zeta 1)
56436	1774.33	0.111891	0.0392912	2.84775	0.00440301	0.0467991	ENSMUSG00000039041	Adrm1	adhesion regulating molecule 1
228033	15110.6	0.111861	0.0317023	3.52846	0.00041798	0.00946766	ENSMUSG00000018770	Atp5g3	ATP synthase, H+ transporting, mitochondrial F0 complex, subunit C3 (subunit 9)
18082	2993.17	0.111846	0.0384105	2.91186	0.00359283	0.0408711	ENSMUSG00000034285	Nipsnap1	nipsnap homolog 1
83674	5824.56	0.111838	0.0457456	2.44479	0.0144938	0.0990289	ENSMUSG00000025189	Cnnm1	cyclin M1
11950	8318.85	0.111635	0.0422857	2.64002	0.00829023	0.0692466	ENSMUSG00000000563	Atp5pb	ATP synthase peripheral stalk-membrane subunit b
67115	4083.04	0.111541	0.0311808	3.57724	0.000347239	0.00833857	ENSMUSG00000025794	Rpl14	ribosomal protein L14
19182	6535.68	0.111196	0.0267002	4.16462	3.12e-05	0.00154228	ENSMUSG00000002102	Psmc3	proteasome (prosome, macropain) 26S subunit, ATPase 3
70247	7773.31	0.110797	0.0335325	3.30417	0.00095259	0.0173178	ENSMUSG00000026229	Psmd1	proteasome (prosome, macropain) 26S subunit, non-ATPase, 1
66481	7309.3	0.110479	0.0372143	2.96872	0.00299038	0.036044	ENSMUSG00000039001	Rps21	ribosomal protein S21
70456	3265.18	0.110292	0.0407806	2.70452	0.0068403	0.061667	ENSMUSG00000026568	Mpc2	mitochondrial pyruvate carrier 2
18570	2291.23	0.110237	0.0391173	2.81812	0.00483058	0.0494722	ENSMUSG00000021576	Pdcd6	programmed cell death 6
60597	21198.2	0.110203	0.0405423	2.71822	0.00656339	0.0600505	ENSMUSG00000022619	Mapk8ip2	mitogen-activated protein kinase 8 interacting protein 2
53356	3678.16	0.110187	0.031402	3.5089	0.000449957	0.00997168	ENSMUSG00000070319	Eif3g	eukaryotic translation initiation factor 3, subunit G
230088	2542.5	0.110161	0.036643	3.00633	0.00264418	0.0335312	ENSMUSG00000036002	Fam214b	family with sequence similarity 214, member B
67702	1408.46	0.110155	0.0449041	2.45313	0.0141621	0.097589	ENSMUSG00000048234	Rnf149	ring finger protein 149
57423	6392.02	0.11011	0.0396168	2.77938	0.00544623	0.0532166	ENSMUSG00000038690	Atp5j2	ATP synthase, H+ transporting, mitochondrial F0 complex, subunit F2
67097	2295.45	0.109577	0.03572	3.06768	0.0021573	0.0298375	ENSMUSG00000052146	Rps10	ribosomal protein S10
20262	13052.2	0.109051	0.0430556	2.5328	0.0113156	0.0850607	ENSMUSG00000027581	Stmn3	stathmin-like 3
11784	6756.84	0.108909	0.0443055	2.45815	0.0139656	0.0968836	ENSMUSG00000030519	Apba2	amyloid beta (A4) precursor protein-binding, family A, member 2
23997	3496.49	0.108351	0.0340248	3.18446	0.00145022	0.0228998	ENSMUSG00000025487	Psmd13	proteasome (prosome, macropain) 26S subunit, non-ATPase, 13
227700	7826.1	0.108129	0.0289501	3.73501	0.000187705	0.00550936	ENSMUSG00000026860	Sh3glb2	SH3-domain GRB2-like endophilin B2
108124	8745.97	0.108005	0.0317434	3.40243	0.000667899	0.0133406	ENSMUSG00000006024	Napa	N-ethylmaleimide sensitive fusion protein attachment protein alpha
22273	16345.1	0.1074	0.0292265	3.67474	0.00023809	0.0064811	ENSMUSG00000025651	Uqcrc1	ubiquinol-cytochrome c reductase core protein 1
22273	16345.1	0.1074	0.0292265	3.67474	0.00023809	0.0064811	ENSMUSG00000107235	Uqcrc1	ubiquinol-cytochrome c reductase core protein 1
11972	9880.02	0.107386	0.0359911	2.98368	0.00284806	0.0350066	ENSMUSG00000013160	Atp6v0d1	ATPase, H+ transporting, lysosomal V0 subunit D1
14084	2239.15	0.107365	0.0311137	3.45074	0.000559045	0.01173	ENSMUSG00000010517	Faf1	Fas-associated factor 1
210582	1660.9	0.10683	0.0422249	2.53002	0.0114056	0.0854862	ENSMUSG00000039914	Coq10a	coenzyme Q10A
76156	4245.56	0.106722	0.0412283	2.58856	0.00963793	0.0765334	ENSMUSG00000029861	Fam131b	family with sequence similarity 131, member B
52846	1197.88	0.106656	0.0416354	2.56166	0.0104173	0.0805584	ENSMUSG00000003135	Cnot11	CCR4-NOT transcription complex, subunit 11
72727	9650.64	0.106546	0.0318217	3.34821	0.000813365	0.0154821	ENSMUSG00000071649	B3gat3	beta-1,3-glucuronyltransferase 3 (glucuronosyltransferase I)
245666	3443.97	0.106441	0.0431428	2.46718	0.0136183	0.0955083	ENSMUSG00000041115	Iqsec2	IQ motif and Sec7 domain 2
17254	5279.7	0.106392	0.0371055	2.8673	0.00413992	0.0450935	ENSMUSG00000010095	Slc3a2	solute carrier family 3 (activators of dibasic and neutral amino acid transport), member 2
19896	2205.85	0.105932	0.0345708	3.06421	0.00218243	0.0300249	ENSMUSG00000037805	Rpl10a	ribosomal protein L10A
26893	5310.87	0.10527	0.0291503	3.61128	0.000304688	0.00768095	ENSMUSG00000019494	Cops6	COP9 signalosome subunit 6
57752	3207.91	0.105226	0.0426394	2.46782	0.0135939	0.0953807	ENSMUSG00000030852	Tacc2	transforming, acidic coiled-coil containing protein 2
269261	2518.81	0.104454	0.0409727	2.54936	0.0107922	0.0824562	ENSMUSG00000038900	Rpl12	ribosomal protein L12
56040	8932.5	0.104419	0.0375516	2.78068	0.0054246	0.053039	ENSMUSG00000007892	Rplp1	ribosomal protein, large, P1
216169	5364.27	0.10429	0.0426169	2.44715	0.0143992	0.0985576	ENSMUSG00000003346	Abhd17a	abhydrolase domain containing 17A
19175	5349.56	0.104189	0.0399238	2.60968	0.00906261	0.0732438	ENSMUSG00000018286	Psmb6	proteasome (prosome, macropain) subunit, beta type 6
11655	2129.32	0.104108	0.042683	2.4391	0.014724	0.0997816	ENSMUSG00000032786	Alas1	aminolevulinic acid synthase 1
69104	2643.92	0.103756	0.0382388	2.71338	0.00666004	0.0606103	ENSMUSG00000023307	Marchf5	membrane associated ring-CH-type finger 5
69104	2643.92	0.103756	0.0382388	2.71338	0.00666004	0.0606103	ENSMUSG00000111123	Marchf5	membrane associated ring-CH-type finger 5
70616	2587.39	0.103626	0.0420446	2.46467	0.0137139	0.0956859	ENSMUSG00000011306	Sugp1	SURP and G patch domain containing 1
66576	7366.18	0.103293	0.0370398	2.7887	0.00529198	0.0521735	ENSMUSG00000063882	Uqcrh	ubiquinol-cytochrome c reductase hinge protein
12757	9767.77	0.102238	0.0337113	3.03277	0.00242323	0.0320165	ENSMUSG00000028478	Clta	clathrin, light polypeptide (Lca)
53598	3086.39	0.101988	0.0416553	2.44837	0.0143504	0.098404	ENSMUSG00000028447	Dctn3	dynactin 3
70082	2186.75	0.101697	0.0377772	2.69203	0.00710195	0.0633206	ENSMUSG00000032184	Lysmd2	LysM, putative peptidoglycan-binding, domain containing 2
66407	1440.83	0.101625	0.0346779	2.93054	0.00338375	0.0394175	ENSMUSG00000028861	Mrps15	mitochondrial ribosomal protein S15
67391	1976.43	0.101471	0.0404795	2.50672	0.0121858	0.089073	ENSMUSG00000031198	Fundc2	FUN14 domain containing 2
268445	3502.25	0.101165	0.0391027	2.58717	0.00967673	0.0767155	ENSMUSG00000037907	Ankrd13b	ankyrin repeat domain 13b
230737	2100.68	0.101017	0.0345547	2.9234	0.00346233	0.0400984	ENSMUSG00000028869	Gnl2	guanine nucleotide binding protein-like 2 (nucleolar)
11941	22740.4	0.100971	0.0331827	3.04288	0.00234328	0.0313661	ENSMUSG00000030302	Atp2b2	ATPase, Ca++ transporting, plasma membrane 2
14232	17889.7	0.10095	0.0364391	2.77038	0.00559913	0.0540979	ENSMUSG00000019428	Fkbp8	FK506 binding protein 8
13542	6054.34	0.100853	0.0374324	2.69426	0.00705457	0.0630805	ENSMUSG00000029071	Dvl1	dishevelled segment polarity protein 1
55992	5809.07	0.1008	0.0315851	3.19138	0.00141594	0.0224507	ENSMUSG00000036989	Trim3	tripartite motif-containing 3
66818	2644.12	0.100639	0.0329418	3.05506	0.00225018	0.0305722	ENSMUSG00000044600	Smim7	small integral membrane protein 7
28080	10185.4	0.100411	0.0408176	2.46	0.0138939	0.096473	ENSMUSG00000022956	Atp5o	ATP synthase, H+ transporting, mitochondrial F1 complex, O subunit
20744	5523.91	0.100175	0.0350863	2.85511	0.00430224	0.0461747	ENSMUSG00000026915	Strbp	spermatid perinuclear RNA binding protein
56464	4169.3	0.0994083	0.0299595	3.31809	0.000906348	0.0167544	ENSMUSG00000083282	Ctsf	cathepsin F
66193	4170.12	0.0993421	0.0353501	2.81024	0.0049505	0.0502566	ENSMUSG00000028669	Pithd1	PITH (C-terminal proteasome-interacting domain of thioredoxin-like) domain containing 1
108934	6911.6	0.0992008	0.0406944	2.4377	0.0147809	0.0999695	ENSMUSG00000091264	Smim13	small integral membrane protein 13
67186	4080.06	0.099192	0.0385615	2.57231	0.0101023	0.0791913	ENSMUSG00000025508	Rplp2	ribosomal protein, large P2
14489	5690.99	0.0987487	0.037404	2.64006	0.00828915	0.0692466	ENSMUSG00000029840	Mtpn	myotrophin
68505	2787.95	0.0984182	0.0370961	2.65306	0.00797652	0.0677036	ENSMUSG00000024797	Vps51	VPS51 GARP complex subunit
12539	8735.36	0.0983219	0.0310355	3.16805	0.00153466	0.0239162	ENSMUSG00000019471	Cdc37	cell division cycle 37
67914	2860.34	0.0975799	0.0396257	2.46254	0.0137956	0.0959207	ENSMUSG00000031782	Coq9	coenzyme Q9
71310	7978.65	0.0974359	0.0345264	2.82207	0.00477152	0.0491205	ENSMUSG00000031709	Tbc1d9	TBC1 domain family, member 9
228829	2772.42	0.0971079	0.0308613	3.14659	0.00165184	0.0250792	ENSMUSG00000038116	Phf20	PHD finger protein 20
353172	7608.09	0.0965808	0.0344008	2.80752	0.00499253	0.0504081	ENSMUSG00000029777	Gars	glycyl-tRNA synthetase
12785	9182.22	0.0963786	0.0349651	2.75642	0.00584382	0.0556865	ENSMUSG00000030057	Cnbp	cellular nucleic acid binding protein
13202	2013.83	0.0962969	0.0380185	2.53289	0.0113125	0.0850607	ENSMUSG00000001666	Ddt	D-dopachrome tautomerase
14167	5949.25	0.0947011	0.0332537	2.84784	0.00440173	0.0467991	ENSMUSG00000022523	Fgf12	fibroblast growth factor 12
66656	4253.73	0.0945477	0.0336318	2.81126	0.00493484	0.0502302	ENSMUSG00000055762	Eef1d	eukaryotic translation elongation factor 1 delta (guanine nucleotide exchange protein)
66177	2962.39	0.0944154	0.0335664	2.81279	0.00491132	0.0500903	ENSMUSG00000084786	Ubl5	ubiquitin-like 5
230861	14037.5	0.0938349	0.0379313	2.47381	0.0133681	0.0943122	ENSMUSG00000028760	Eif4g3	eukaryotic translation initiation factor 4 gamma, 3
66530	3692.15	0.0937663	0.037028	2.53231	0.0113315	0.0851386	ENSMUSG00000019578	Ubxn6	UBX domain protein 6
18709	3873.65	0.0929635	0.0330755	2.81064	0.00494426	0.050247	ENSMUSG00000031834	Pik3r2	phosphoinositide-3-kinase regulatory subunit 2
18709	3873.65	0.0929635	0.0330755	2.81064	0.00494426	0.050247	ENSMUSG00000111826	Pik3r2	phosphoinositide-3-kinase regulatory subunit 2
12237	3559.17	0.0928559	0.0359905	2.58001	0.00987967	0.0780027	ENSMUSG00000066979	Bub3	BUB3 mitotic checkpoint protein
14109	5464.12	0.0925206	0.0291025	3.17913	0.00147718	0.0232301	ENSMUSG00000038274	Fau	Finkel-Biskis-Reilly murine sarcoma virus (FBR-MuSV) ubiquitously expressed (fox derived)
12453	6752.54	0.0921912	0.033678	2.73743	0.00619215	0.0578235	ENSMUSG00000063015	Ccni	cyclin I
66119	3365.43	0.091991	0.0360201	2.55388	0.010653	0.0817986	ENSMUSG00000033475	Tomm6	translocase of outer mitochondrial membrane 6
266781	4644.9	0.0919649	0.0306194	3.00348	0.0026691	0.0337588	ENSMUSG00000029146	Snx17	sorting nexin 17
12793	2528.41	0.0916579	0.0368401	2.48799	0.0128467	0.0920273	ENSMUSG00000015759	Cnih1	cornichon family AMPA receptor auxiliary protein 1
80743	2651.67	0.091602	0.0310982	2.94557	0.00322356	0.0380786	ENSMUSG00000027411	Vps16	VSP16 CORVET/HOPS core subunit
66385	2764.94	0.091199	0.0340915	2.67513	0.00747009	0.0650198	ENSMUSG00000026275	Ppp1r7	protein phosphatase 1, regulatory subunit 7
11973	11593.5	0.0903928	0.0353892	2.55425	0.0106417	0.0817531	ENSMUSG00000019210	Atp6v1e1	ATPase, H+ transporting, lysosomal V1 subunit E1
30949	2207.06	0.0899104	0.034262	2.62421	0.00868514	0.0711588	ENSMUSG00000030763	Lcmt1	leucine carboxyl methyltransferase 1
14670	8725.89	0.0897045	0.035443	2.53095	0.0113755	0.0853437	ENSMUSG00000024429	Gnl1	guanine nucleotide binding protein-like 1
19989	3997.46	0.0895609	0.0300773	2.97769	0.00290432	0.035339	ENSMUSG00000043716	Rpl7	ribosomal protein L7
53310	4210.31	0.0895039	0.0343405	2.60637	0.00915081	0.0737459	ENSMUSG00000000881	Dlg3	discs large MAGUK scaffold protein 3
26961	14909.6	0.0887844	0.0303897	2.92153	0.00348315	0.0402333	ENSMUSG00000003970	Rpl8	ribosomal protein L8
276770	8624.15	0.0883491	0.032148	2.7482	0.00599242	0.0566462	ENSMUSG00000078812	Eif5a	eukaryotic translation initiation factor 5A
18746	68048.9	0.0880655	0.0332336	2.64989	0.00805168	0.06808	ENSMUSG00000032294	Pkm	pyruvate kinase, muscle
233900	2793.92	0.0869502	0.0331106	2.62606	0.00863807	0.0709688	ENSMUSG00000030816	Rnf40	ring finger protein 40
12345	8763.01	0.0858751	0.0256393	3.34935	0.000810013	0.0154566	ENSMUSG00000028745	Capzb	capping protein (actin filament) muscle Z-line, beta
67811	4354.5	0.0850273	0.0284659	2.98698	0.00281744	0.0347491	ENSMUSG00000001100	Poldip2	polymerase (DNA-directed), delta interacting protein 2
21672	7859.19	0.0848781	0.025871	3.28082	0.00103505	0.0181595	ENSMUSG00000005161	Prdx2	peroxiredoxin 2
21762	8067.6	0.0847372	0.0316535	2.67703	0.00742789	0.064836	ENSMUSG00000006998	Psmd2	proteasome (prosome, macropain) 26S subunit, non-ATPase, 2
29812	16471	0.0843522	0.0279715	3.01565	0.00256429	0.0330207	ENSMUSG00000027634	Ndrg3	N-myc downstream regulated gene 3
27225	10865.7	0.0822701	0.0273073	3.01275	0.0025889	0.0331624	ENSMUSG00000041645	Ddx24	DEAD box helicase 24
76497	3633.31	0.0798766	0.0312992	2.55203	0.0107096	0.0820196	ENSMUSG00000036398	Ppp1r11	protein phosphatase 1, regulatory inhibitor subunit 11
67416	5805.59	0.0779316	0.0319204	2.44144	0.0146289	0.0996387	ENSMUSG00000033436	Armcx2	armadillo repeat containing, X-linked 2
19056	7330.19	0.0768516	0.029285	2.62427	0.00868353	0.0711588	ENSMUSG00000021816	Ppp3cb	protein phosphatase 3, catalytic subunit, beta isoform
30853	18237	0.0708402	0.023307	3.03944	0.0023702	0.0315617	ENSMUSG00000030120	Mlf2	myeloid leukemia factor 2
219181	10810.5	-0.060557	0.0241415	-2.50841	0.0121275	0.0888129	ENSMUSG00000022016	Akap11	A kinase (PRKA) anchor protein 11
102442	3529.35	-0.0695296	0.0253805	-2.73949	0.00615342	0.0575317	ENSMUSG00000053641	Dennd4a	DENN/MADD domain containing 4A
53872	10948.3	-0.0703918	0.0280939	-2.50559	0.0122249	0.0891928	ENSMUSG00000027184	Caprin1	cell cycle associated protein 1
12331	6544.37	-0.0709366	0.0278536	-2.54676	0.0108727	0.0828551	ENSMUSG00000028656	Cap1	CAP, adenylate cyclase-associated protein 1 (yeast)
14376	5874.02	-0.0715256	0.0271703	-2.63249	0.00847603	0.0701161	ENSMUSG00000071650	Ganab	alpha glucosidase 2 alpha neutral subunit
17309	9889.3	-0.072449	0.0260466	-2.78152	0.00541055	0.0530015	ENSMUSG00000042428	Mgat3	mannoside acetylglucosaminyltransferase 3
22763	10123.8	-0.0743111	0.0273776	-2.7143	0.00664163	0.0605806	ENSMUSG00000022201	Zfr	zinc finger RNA binding protein
18749	25431.2	-0.0759414	0.0300789	-2.52474	0.0115783	0.0864018	ENSMUSG00000005034	Prkacb	protein kinase, cAMP dependent, catalytic, beta
108083	6366.23	-0.0780476	0.0295165	-2.6442	0.00818844	0.0686691	ENSMUSG00000018547	Pip4k2b	phosphatidylinositol-5-phosphate 4-kinase, type II, beta
93736	10937.3	-0.0794512	0.0323655	-2.45481	0.014096	0.0974802	ENSMUSG00000049470	Aff4	AF4/FMR2 family, member 4
72278	4915.57	-0.080135	0.0314485	-2.54813	0.0108301	0.0826635	ENSMUSG00000034563	Ccpg1	cell cycle progression 1
97487	6278.36	-0.0804128	0.0323758	-2.48374	0.0130012	0.0927454	ENSMUSG00000096188	Cmtm4	CKLF-like MARVEL transmembrane domain containing 4
17356	4197.95	-0.0806932	0.0286528	-2.81624	0.00485888	0.0496872	ENSMUSG00000068036	Afdn	afadin, adherens junction formation factor
67074	4251.81	-0.0808014	0.0273576	-2.95352	0.00314171	0.0373701	ENSMUSG00000034602	Mon2	MON2 homolog, regulator of endosome to Golgi trafficking
108911	4481.4	-0.0809925	0.0301904	-2.68273	0.00730246	0.0643252	ENSMUSG00000040945	Rcc2	regulator of chromosome condensation 2
217732	4536.4	-0.0811099	0.0304149	-2.66678	0.00765814	0.0660024	ENSMUSG00000034157	Cipc	CLOCK interacting protein, circadian
52837	18086.6	-0.0811311	0.0236016	-3.43753	0.000587042	0.0121681	ENSMUSG00000034723	Tmx4	thioredoxin-related transmembrane protein 4
17756	28416	-0.081271	0.0311758	-2.60686	0.00913758	0.0737334	ENSMUSG00000015222	Map2	microtubule-associated protein 2
12934	8646.57	-0.081616	0.0325133	-2.51024	0.012065	0.088531	ENSMUSG00000022048	Dpysl2	dihydropyrimidinase-like 2
105148	3264.34	-0.0818311	0.0321839	-2.54261	0.0110029	0.0835803	ENSMUSG00000037851	Iars	isoleucine-tRNA synthetase
69605	4209.81	-0.0824109	0.0322547	-2.555	0.0106187	0.081641	ENSMUSG00000009207	Lnpk	lunapark, ER junction formation factor
330474	3895.96	-0.0831511	0.0306629	-2.71178	0.00669229	0.06076	ENSMUSG00000059273	Zc3h4	zinc finger CCCH-type containing 4
64652	24652.9	-0.0837343	0.0315481	-2.65417	0.00795027	0.0675951	ENSMUSG00000021910	Nisch	nischarin
110911	37587.5	-0.083846	0.0337108	-2.48721	0.0128748	0.0921853	ENSMUSG00000058793	Cds2	CDP-diacylglycerol synthase (phosphatidate cytidylyltransferase) 2
64051	40134.1	-0.0840521	0.0333301	-2.52181	0.0116753	0.0869147	ENSMUSG00000038486	Sv2a	synaptic vesicle glycoprotein 2 a
12520	18696.6	-0.0842247	0.0322451	-2.61202	0.00900095	0.0728987	ENSMUSG00000037706	Cd81	CD81 antigen
72895	5249.87	-0.0847501	0.0310942	-2.72559	0.00641865	0.0592956	ENSMUSG00000034269	Setd5	SET domain containing 5
241688	25448.9	-0.0847687	0.0287979	-2.94357	0.00324451	0.0382087	ENSMUSG00000037259	Dzank1	double zinc ribbon and ankyrin repeat domains 1
16570	10921.3	-0.0867631	0.0255945	-3.38991	0.000699155	0.0138391	ENSMUSG00000020668	Kif3c	kinesin family member 3C
66890	4105.5	-0.088116	0.0328494	-2.68242	0.00730916	0.0643474	ENSMUSG00000021484	Lman2	lectin, mannose-binding 2
21417	3845.65	-0.0894174	0.0296092	-3.01992	0.00252843	0.0326982	ENSMUSG00000024238	Zeb1	zinc finger E-box binding homeobox 1
72144	1914.16	-0.0895484	0.0365831	-2.44781	0.0143729	0.0984654	ENSMUSG00000029924	Slc37a3	solute carrier family 37 (glycerol-3-phosphate transporter), member 3
320119	2287.8	-0.0896948	0.0319833	-2.80443	0.0050406	0.0507946	ENSMUSG00000089872	Rps6kc1	ribosomal protein S6 kinase polypeptide 1
22224	3490.2	-0.089882	0.0299583	-3.00023	0.00269773	0.0339812	ENSMUSG00000031826	Usp10	ubiquitin specific peptidase 10
17758	30016.4	-0.0899681	0.0298124	-3.01781	0.00254608	0.0328238	ENSMUSG00000032479	Map4	microtubule-associated protein 4
74315	4652.98	-0.0901418	0.0334787	-2.69251	0.00709164	0.063302	ENSMUSG00000019189	Rnf145	ring finger protein 145
78908	1917.9	-0.0901475	0.0336712	-2.67729	0.00742201	0.0648214	ENSMUSG00000042035	Igsf3	immunoglobulin superfamily, member 3
12050	6672.8	-0.0903737	0.034488	-2.62044	0.00878174	0.0716515	ENSMUSG00000022194	Bcl2l2	BCL2-like 2
12050	6672.8	-0.0903737	0.034488	-2.62044	0.00878174	0.0716515	ENSMUSG00000089682	Bcl2l2	BCL2-like 2
22222	3593.9	-0.0911336	0.0359664	-2.53386	0.0112815	0.084887	ENSMUSG00000027272	Ubr1	ubiquitin protein ligase E3 component n-recognin 1
20482	1958.68	-0.0913571	0.0370194	-2.46782	0.0135939	0.0953807	ENSMUSG00000027660	Skil	SKI-like
66514	7409.22	-0.0913728	0.0333967	-2.73598	0.0062194	0.0579956	ENSMUSG00000024654	Asrgl1	asparaginase like 1
107939	4643.47	-0.0921521	0.0297136	-3.10134	0.00192644	0.027589	ENSMUSG00000053293	Pom121	nuclear pore membrane protein 121
17999	20666.3	-0.0921758	0.0362117	-2.54547	0.010913	0.0830488	ENSMUSG00000032216	Nedd4	neural precursor cell expressed, developmentally down-regulated 4
11429	28809.7	-0.0922835	0.0348825	-2.64555	0.00815576	0.068627	ENSMUSG00000022477	Aco2	aconitase 2, mitochondrial
269252	2500.18	-0.0923185	0.0368357	-2.50623	0.0122027	0.089116	ENSMUSG00000035666	Gtf3c4	general transcription factor IIIC, polypeptide 4
20853	3536.13	-0.0928522	0.035222	-2.6362	0.00838409	0.0696636	ENSMUSG00000039536	Stau1	staufen double-stranded RNA binding protein 1
12387	17069.3	-0.0933869	0.0288135	-3.24109	0.00119075	0.0199273	ENSMUSG00000006932	Ctnnb1	catenin (cadherin associated protein), beta 1
23881	16348.4	-0.0934072	0.0360194	-2.59325	0.00950737	0.0757634	ENSMUSG00000029405	G3bp2	GTPase activating protein (SH3 domain) binding protein 2
107528	13616.8	-0.0940474	0.0346681	-2.7128	0.00667183	0.0606458	ENSMUSG00000031227	Magee1	MAGE family member E1
432731	3927.02	-0.0942163	0.0324474	-2.90366	0.00368824	0.0414355	ENSMUSG00000022228	Zscan26	zinc finger and SCAN domain containing 26
216131	5455.07	-0.0943936	0.0334724	-2.82005	0.00480169	0.049332	ENSMUSG00000000374	Trappc10	trafficking protein particle complex 10
20338	9160.48	-0.0944524	0.0266183	-3.5484	0.000387573	0.00888836	ENSMUSG00000020964	Sel1l	sel-1 suppressor of lin-12-like (C. elegans)
245607	15532	-0.0945057	0.030461	-3.10252	0.00191882	0.0275294	ENSMUSG00000072966	Gprasp2	G protein-coupled receptor associated sorting protein 2
100710	4857.73	-0.0946268	0.0342735	-2.76093	0.00576371	0.0551623	ENSMUSG00000034021	Pds5b	PDS5 cohesin associated factor B
13527	5340.01	-0.0950047	0.0377904	-2.51399	0.0119373	0.0878865	ENSMUSG00000024302	Dtna	dystrobrevin alpha
66881	6168.62	-0.0953172	0.0279431	-3.41111	0.000646982	0.0130414	ENSMUSG00000029998	Pcyox1	prenylcysteine oxidase 1
116871	2795.6	-0.0953817	0.0370709	-2.57295	0.0100835	0.0790846	ENSMUSG00000055817	Mta3	metastasis associated 3
20402	10865.6	-0.0956443	0.0310327	-3.08205	0.00205583	0.0288491	ENSMUSG00000027288	Zfp106	zinc finger protein 106
75409	2459.47	-0.0959211	0.039246	-2.4441	0.0145214	0.0991294	ENSMUSG00000033214	Slitrk5	SLIT and NTRK-like family, member 5
93679	4074.03	-0.0960023	0.0307066	-3.12644	0.00176938	0.0262675	ENSMUSG00000025034	Trim8	tripartite motif-containing 8
16396	2963.04	-0.0969317	0.0369248	-2.62511	0.00866198	0.0710513	ENSMUSG00000027598	Itch	itchy, E3 ubiquitin protein ligase
347722	9527.11	-0.0969934	0.0317768	-3.05233	0.00227071	0.0306884	ENSMUSG00000055013	Agap1	ArfGAP with GTPase domain, ankyrin repeat and PH domain 1
11820	93224.1	-0.0972545	0.0387351	-2.51076	0.0120471	0.0884836	ENSMUSG00000022892	App	amyloid beta (A4) precursor protein
14702	8327.67	-0.0973916	0.0398773	-2.44228	0.0145949	0.0994548	ENSMUSG00000043004	Gng2	guanine nucleotide binding protein (G protein), gamma 2
217463	2992.56	-0.0975546	0.0393469	-2.47934	0.0131624	0.0934187	ENSMUSG00000020590	Snx13	sorting nexin 13
13002	15873.4	-0.0977939	0.0377451	-2.5909	0.0095725	0.076164	ENSMUSG00000000826	Dnajc5	DnaJ heat shock protein family (Hsp40) member C5
22134	13472.6	-0.0980933	0.0235327	-4.16838	3.07e-05	0.00153379	ENSMUSG00000056429	Tgoln1	trans-golgi network protein
15488	3536.46	-0.0981515	0.0326338	-3.00766	0.00263267	0.0334356	ENSMUSG00000024507	Hsd17b4	hydroxysteroid (17-beta) dehydrogenase 4
231086	1727.63	-0.0982487	0.0371791	-2.64258	0.00822771	0.0689228	ENSMUSG00000059447	Hadhb	hydroxyacyl-CoA dehydrogenase trifunctional multienzyme complex subunit beta
215474	2295.14	-0.0984134	0.0344513	-2.85659	0.00428214	0.0460693	ENSMUSG00000061536	Sec22c	SEC22 homolog C, vesicle trafficking protein
77980	10069.5	-0.0988443	0.0396578	-2.49243	0.0126871	0.0912239	ENSMUSG00000036529	Sbf1	SET binding factor 1
70470	1659.17	-0.0990905	0.0404739	-2.44826	0.0143549	0.098404	ENSMUSG00000027651	Rprd1b	regulation of nuclear pre-mRNA domain containing 1B
66711	2927.32	-0.0991515	0.0353038	-2.80852	0.00497699	0.0503593	ENSMUSG00000025337	Sbds	SBDS ribosome maturation factor
216543	1152.92	-0.0994246	0.0377929	-2.63077	0.00851905	0.0703668	ENSMUSG00000044066	Cep68	centrosomal protein 68
20411	6053.58	-0.0995078	0.0407765	-2.44032	0.0146741	0.0996857	ENSMUSG00000025006	Sorbs1	sorbin and SH3 domain containing 1
94232	5733.36	-0.100334	0.0305739	-3.28169	0.00103186	0.0181579	ENSMUSG00000008604	Ubqln4	ubiquilin 4
68166	5644.61	-0.100745	0.0369656	-2.72536	0.00642305	0.0592956	ENSMUSG00000024533	Spire1	spire type actin nucleation factor 1
19708	2593.26	-0.100825	0.040498	-2.48962	0.012788	0.0917348	ENSMUSG00000024826	Dpf2	D4, zinc and double PHD fingers family 2
235574	6292.44	-0.10092	0.0338589	-2.9806	0.00287686	0.0351972	ENSMUSG00000032570	Atp2c1	ATPase, Ca++-sequestering
18475	9972.2	-0.101239	0.0364454	-2.77782	0.00547256	0.0533384	ENSMUSG00000003131	Pafah1b2	platelet-activating factor acetylhydrolase, isoform 1b, subunit 2
14104	21426.2	-0.101285	0.0340902	-2.9711	0.00296738	0.0357948	ENSMUSG00000025153	Fasn	fatty acid synthase
100317	3458.91	-0.101653	0.041185	-2.46822	0.0135788	0.0953618	ENSMUSG00000028830	AU040320	expressed sequence AU040320
22232	1386.27	-0.102932	0.0415101	-2.47968	0.0131502	0.0933749	ENSMUSG00000031156	Slc35a2	solute carrier family 35 (UDP-galactose transporter), member A2
20663	2336.55	-0.102969	0.0345862	-2.97716	0.00290935	0.0353722	ENSMUSG00000034801	Sos2	SOS Ras/Rho guanine nucleotide exchange factor 2
109168	1891.58	-0.103028	0.0393692	-2.61697	0.00887142	0.0721918	ENSMUSG00000024759	Atl3	atlastin GTPase 3
12499	2384.22	-0.103161	0.037892	-2.72249	0.00647926	0.0594619	ENSMUSG00000021236	Entpd5	ectonucleoside triphosphate diphosphohydrolase 5
17847	6665.16	-0.103291	0.0277713	-3.71936	0.000199728	0.00572034	ENSMUSG00000056342	Usp34	ubiquitin specific peptidase 34
12928	5145.92	-0.103516	0.0339398	-3.05	0.00228839	0.0308462	ENSMUSG00000017776	Crk	v-crk avian sarcoma virus CT10 oncogene homolog
52323	3935.42	-0.103607	0.0414932	-2.49696	0.0125264	0.0905963	ENSMUSG00000028986	Klhl7	kelch-like 7
64898	3921.23	-0.103693	0.039328	-2.63662	0.0083736	0.0696636	ENSMUSG00000024052	Lpin2	lipin 2
216613	3332.47	-0.1037	0.0356119	-2.91194	0.00359189	0.0408711	ENSMUSG00000032878	Ccdc85a	coiled-coil domain containing 85A
67579	1556.77	-0.103709	0.0419935	-2.46964	0.0135249	0.095157	ENSMUSG00000020300	Cpeb4	cytoplasmic polyadenylation element binding protein 4
74256	4345.65	-0.103962	0.0340492	-3.05327	0.00226363	0.0306467	ENSMUSG00000036712	Cyld	CYLD lysine 63 deubiquitinase
20866	3536.8	-0.10467	0.0329769	-3.17405	0.0015033	0.0235685	ENSMUSG00000030987	Stim1	stromal interaction molecule 1
99512	4670.14	-0.104901	0.0430073	-2.43916	0.0147216	0.0997816	ENSMUSG00000040389	Wdr47	WD repeat domain 47
74427	1489.95	-0.105405	0.0384426	-2.74188	0.00610892	0.0573902	ENSMUSG00000021890	Eaf1	ELL associated factor 1
110829	1303.77	-0.105426	0.0410714	-2.56689	0.0102615	0.0797987	ENSMUSG00000019920	Lims1	LIM and senescent cell antigen-like domains 1
11428	1973.29	-0.1056	0.0371382	-2.84344	0.00446297	0.0471306	ENSMUSG00000028405	Aco1	aconitase 1
56216	16337.4	-0.105931	0.0349025	-3.03505	0.00240498	0.0318318	ENSMUSG00000030806	Stx1b	syntaxin 1B
67298	46703.4	-0.106031	0.0277564	-3.82005	0.000133425	0.00431808	ENSMUSG00000043384	Gprasp1	G protein-coupled receptor associated sorting protein 1
213452	3877.78	-0.106086	0.0352647	-3.00828	0.00262732	0.0334072	ENSMUSG00000042046	Dstyk	dual serine/threonine and tyrosine protein kinase
434128	38322	-0.10642	0.0318784	-3.3383	0.000842933	0.0158876	ENSMUSG00000070802	Pnmal2	PNMA-like 2
15204	15133.7	-0.106435	0.0296357	-3.59142	0.000328875	0.00804149	ENSMUSG00000030451	Herc2	HECT and RLD domain containing E3 ubiquitin protein ligase 2
66972	12542.3	-0.106804	0.0421278	-2.53524	0.0112371	0.0846361	ENSMUSG00000046329	Slc25a23	solute carrier family 25 (mitochondrial carrier; phosphate carrier), member 23
216739	10383.9	-0.106891	0.039193	-2.72729	0.00638564	0.0591979	ENSMUSG00000020333	Acsl6	acyl-CoA synthetase long-chain family member 6
20340	8324.63	-0.106894	0.0358984	-2.97769	0.00290426	0.035339	ENSMUSG00000003316	Glg1	golgi apparatus protein 1
16443	12401.5	-0.106936	0.0408325	-2.6189	0.00882146	0.0718613	ENSMUSG00000022957	Itsn1	intersectin 1 (SH3 domain protein 1A)
320184	3891.97	-0.107591	0.0339935	-3.16504	0.00155063	0.0239991	ENSMUSG00000034158	Lrrc58	leucine rich repeat containing 58
236511	4949.43	-0.107664	0.0381468	-2.82237	0.00476703	0.0491089	ENSMUSG00000041530	Ago1	argonaute RISC catalytic subunit 1
21411	4532.31	-0.107731	0.0298451	-3.60967	0.000306584	0.00769212	ENSMUSG00000041852	Tcf20	transcription factor 20
18007	5932.72	-0.107745	0.0311743	-3.4562	0.000547845	0.0115899	ENSMUSG00000032340	Neo1	neogenin
110920	2603.51	-0.107941	0.0333833	-3.23338	0.00122334	0.0203185	ENSMUSG00000032932	Hspa13	heat shock protein 70 family, member 13
19276	17738.7	-0.10828	0.0332697	-3.25461	0.00113548	0.0191909	ENSMUSG00000056553	Ptprn2	protein tyrosine phosphatase, receptor type, N polypeptide 2
110213	19146.9	-0.108503	0.0336997	-3.2197	0.00128323	0.0208698	ENSMUSG00000023010	Tmbim6	transmembrane BAX inhibitor motif containing 6
16201	4218.13	-0.108589	0.0366934	-2.95935	0.00308293	0.0368361	ENSMUSG00000032178	Ilf3	interleukin enhancer binding factor 3
70834	18740.2	-0.108652	0.0315088	-3.44831	0.000564106	0.011788	ENSMUSG00000020859	Spag9	sperm associated antigen 9
56542	1327.55	-0.108691	0.0421781	-2.57695	0.00996766	0.0783756	ENSMUSG00000009828	Cilk1	ciliogenesis associated kinase 1
75788	2592.51	-0.108927	0.0369075	-2.95134	0.00316398	0.0375559	ENSMUSG00000038780	Smurf1	SMAD specific E3 ubiquitin protein ligase 1
55982	1720.86	-0.108935	0.0441801	-2.4657	0.0136747	0.0956422	ENSMUSG00000002221	Paxip1	PAX interacting (with transcription-activation domain) protein 1
105000	2972.31	-0.109287	0.0447818	-2.44043	0.0146696	0.0996857	ENSMUSG00000042523	Dnal1	dynein, axonemal, light chain 1
237422	2800.22	-0.109369	0.0351437	-3.11205	0.00185792	0.0270642	ENSMUSG00000035620	Ric8b	RIC8 guanine nucleotide exchange factor B
270627	4319.31	-0.10938	0.0384461	-2.84503	0.00444066	0.0470148	ENSMUSG00000031314	Taf1	TATA-box binding protein associated factor 1
66995	20051.1	-0.109982	0.0420304	-2.61672	0.00887793	0.0722066	ENSMUSG00000031428	Zcchc18	zinc finger, CCHC domain containing 18
28075	7625.14	-0.110071	0.0413603	-2.66126	0.00778486	0.0668143	ENSMUSG00000022472	Desi1	desumoylating isopeptidase 1
224650	2501	-0.110107	0.044773	-2.45923	0.0139237	0.0966362	ENSMUSG00000024219	Anks1	ankyrin repeat and SAM domain containing 1
12753	3056.87	-0.110181	0.0393051	-2.80324	0.00505921	0.0508566	ENSMUSG00000029238	Clock	circadian locomotor output cycles kaput
109934	19056.7	-0.110221	0.0357778	-3.0807	0.00206515	0.0289272	ENSMUSG00000017631	Abr	active BCR-related gene
54418	3625.41	-0.110241	0.0398448	-2.76676	0.00566156	0.0545581	ENSMUSG00000028354	Fmn2	formin 2
67412	3627.2	-0.110363	0.0408205	-2.70362	0.00685884	0.0617617	ENSMUSG00000038916	Soga3	SOGA family member 3
15931	23087.8	-0.111122	0.0276349	-4.02108	5.79e-05	0.00233219	ENSMUSG00000035847	Ids	iduronate 2-sulfatase
207278	3210.36	-0.111163	0.0303294	-3.6652	0.000247147	0.00670392	ENSMUSG00000030691	Fchsd2	FCH and double SH3 domains 2
100855	3324.22	-0.111273	0.0422554	-2.63335	0.00845482	0.0700404	ENSMUSG00000029192	Tbc1d14	TBC1 domain family, member 14
52357	1563.18	-0.111432	0.0426456	-2.61298	0.00897572	0.0727326	ENSMUSG00000031563	Wwc2	WW, C2 and coiled-coil domain containing 2
72480	45517.2	-0.111482	0.0287856	-3.87285	0.000107569	0.00368442	ENSMUSG00000039485	Tspyl4	TSPY-like 4
71448	1198.37	-0.111698	0.0419305	-2.66388	0.00772461	0.0664126	ENSMUSG00000025505	Tmem80	transmembrane protein 80
19325	7243.56	-0.111875	0.0364938	-3.06559	0.0021724	0.0299655	ENSMUSG00000020671	Rab10	RAB10, member RAS oncogene family
14381	2851.25	-0.111946	0.0448783	-2.49444	0.0126156	0.0908796	ENSMUSG00000031400	G6pdx	glucose-6-phosphate dehydrogenase X-linked
76895	4984.69	-0.112104	0.031263	-3.58582	0.000336018	0.00816422	ENSMUSG00000037933	Bicd2	BICD cargo adaptor 2
328977	2089.76	-0.112407	0.0428371	-2.62406	0.00868897	0.0711588	ENSMUSG00000042439	Zfp532	zinc finger protein 532
64144	2520.63	-0.112869	0.0451284	-2.50106	0.0123822	0.0898717	ENSMUSG00000024212	Mllt1	myeloid/lymphoid or mixed-lineage leukemia; translocated to, 1
20286	9002.46	-0.11317	0.0403006	-2.80816	0.00498258	0.0503827	ENSMUSG00000022390	Zc3h7b	zinc finger CCCH type containing 7B
18226	1192.51	-0.113307	0.0416645	-2.71952	0.00653764	0.0598861	ENSMUSG00000109511	Nup62	nucleoporin 62
214579	7386.86	-0.113376	0.0451372	-2.51181	0.0120113	0.0882629	ENSMUSG00000035936	Aldh5a1	aldhehyde dehydrogenase family 5, subfamily A1
23856	3298.47	-0.113512	0.0428185	-2.65099	0.00802558	0.0680218	ENSMUSG00000038914	Dido1	death inducer-obliterator 1
58243	49590.2	-0.11353	0.0372101	-3.05106	0.00228037	0.030765	ENSMUSG00000055430	Nap1l5	nucleosome assembly protein 1-like 5
210982	3290.85	-0.113935	0.0360269	-3.16251	0.00156417	0.0240811	ENSMUSG00000036568	Bicral	BRD4 interacting chromatin remodeling complex associated protein like
56217	3270.52	-0.114754	0.0436378	-2.62969	0.00854617	0.0704395	ENSMUSG00000021112	Mpp5	membrane protein, palmitoylated 5 (MAGUK p55 subfamily member 5)
22670	1690.28	-0.114935	0.0376034	-3.05651	0.00223933	0.0304919	ENSMUSG00000024457	Trim26	tripartite motif-containing 26
69938	7156.02	-0.115138	0.0333813	-3.44917	0.000562313	0.0117665	ENSMUSG00000019124	Scrn1	secernin 1
231151	1378.52	-0.115188	0.0424454	-2.71381	0.00665153	0.0605806	ENSMUSG00000029196	Tada2b	transcriptional adaptor 2B
73094	4396.79	-0.115212	0.0319591	-3.60499	0.00031217	0.00780679	ENSMUSG00000028524	Sgip1	SH3-domain GRB2-like (endophilin) interacting protein 1
21951	5353.19	-0.115332	0.0341048	-3.3817	0.000720396	0.0141984	ENSMUSG00000031529	Tnks	tankyrase, TRF1-interacting ankyrin-related ADP-ribose polymerase
12386	5238.12	-0.115391	0.0426166	-2.70764	0.00677626	0.0612332	ENSMUSG00000063063	Ctnna2	catenin (cadherin associated protein), alpha 2
70911	10992.6	-0.115929	0.0422605	-2.74319	0.00608453	0.0572922	ENSMUSG00000037747	Phyhipl	phytanoyl-CoA hydroxylase interacting protein-like
214812	2575.86	-0.116089	0.046752	-2.48307	0.0130255	0.0927893	ENSMUSG00000040524	Zfp609	zinc finger protein 609
20788	12701.5	-0.116333	0.0282042	-4.12469	3.71e-05	0.0017266	ENSMUSG00000022463	Srebf2	sterol regulatory element binding factor 2
22026	2162.21	-0.116415	0.0326941	-3.56074	0.000369815	0.00863127	ENSMUSG00000005893	Nr2c2	nuclear receptor subfamily 2, group C, member 2
102103	3317.87	-0.116773	0.0477694	-2.44452	0.0145047	0.0990596	ENSMUSG00000045636	Mtus1	mitochondrial tumor suppressor 1
235626	3001.46	-0.116825	0.0412039	-2.83528	0.00457857	0.0479037	ENSMUSG00000044791	Setd2	SET domain containing 2
219105	1577.53	-0.116936	0.0420097	-2.78354	0.00537687	0.0527064	ENSMUSG00000040123	Zmym5	zinc finger, MYM-type 5
70661	10057.8	-0.117242	0.0401567	-2.91962	0.00350454	0.0403433	ENSMUSG00000034135	Sik3	SIK family kinase 3
75785	2340.24	-0.117258	0.0376114	-3.11761	0.00182324	0.0267571	ENSMUSG00000062901	Klhl24	kelch-like 24
13819	9347.52	-0.117308	0.0409437	-2.86511	0.00416865	0.0452781	ENSMUSG00000024140	Epas1	endothelial PAS domain protein 1
269704	4984.91	-0.117882	0.0319039	-3.6949	0.000219974	0.00607397	ENSMUSG00000079215	Zfp664	zinc finger protein 664
245622	1191.82	-0.118168	0.047776	-2.47338	0.013384	0.0943551	ENSMUSG00000042595	Fam199x	family with sequence similarity 199, X-linked
67870	1925.25	-0.118224	0.0439265	-2.69141	0.00711516	0.0634016	ENSMUSG00000029326	Enoph1	enolase-phosphatase 1
13486	1859.52	-0.118256	0.0442461	-2.6727	0.00752444	0.0653288	ENSMUSG00000029265	Dr1	down-regulator of transcription 1
74002	6868.28	-0.118261	0.041532	-2.84747	0.00440679	0.0468069	ENSMUSG00000024347	Psd2	pleckstrin and Sec7 domain containing 2
78825	948.479	-0.118391	0.0457474	-2.58793	0.00965534	0.0765986	ENSMUSG00000026502	Desi2	desumoylating isopeptidase 2
78825	948.479	-0.118391	0.0457474	-2.58793	0.00965534	0.0765986	ENSMUSG00000111522	Desi2	desumoylating isopeptidase 2
18611	29700.4	-0.118396	0.0433771	-2.72946	0.0063439	0.0589297	ENSMUSG00000013698	Pea15a	phosphoprotein enriched in astrocytes 15A
68606	5709.09	-0.11859	0.0362729	-3.26937	0.00107786	0.0186619	ENSMUSG00000026181	Ppm1f	protein phosphatase 1F (PP2C domain containing)
11834	2111.58	-0.118689	0.0397849	-2.98326	0.00285197	0.0350066	ENSMUSG00000040383	Aqr	aquarius
12166	2469.4	-0.11881	0.0427711	-2.77782	0.00547255	0.0533384	ENSMUSG00000021796	Bmpr1a	bone morphogenetic protein receptor, type 1A
19822	2353.64	-0.118891	0.0417919	-2.84484	0.00444343	0.0470148	ENSMUSG00000029110	Rnf4	ring finger protein 4
272589	2769.54	-0.118968	0.0485515	-2.45035	0.0142716	0.098209	ENSMUSG00000037287	Tbcel	tubulin folding cofactor E-like
18526	11498.7	-0.119029	0.0398261	-2.98872	0.00280152	0.0346674	ENSMUSG00000049100	Pcdh10	protocadherin 10
76267	11399.2	-0.119244	0.0449915	-2.65037	0.00804044	0.06808	ENSMUSG00000010663	Fads1	fatty acid desaturase 1
11502	2493.94	-0.119534	0.038821	-3.07911	0.00207621	0.0290292	ENSMUSG00000031555	Adam9	a disintegrin and metallopeptidase domain 9 (meltrin gamma)
12295	3082.76	-0.119815	0.039592	-3.02624	0.00247619	0.0322808	ENSMUSG00000020882	Cacnb1	calcium channel, voltage-dependent, beta 1 subunit
268420	3935.58	-0.120163	0.0377884	-3.17989	0.00147331	0.023193	ENSMUSG00000042650	Alkbh5	alkB homolog 5, RNA demethylase
226154	3656.47	-0.120567	0.0392547	-3.0714	0.00213057	0.0296276	ENSMUSG00000035342	Lzts2	leucine zipper, putative tumor suppressor 2
108954	2888.35	-0.120645	0.0398285	-3.02912	0.00245269	0.0321863	ENSMUSG00000046062	Ppp1r15b	protein phosphatase 1, regulatory subunit 15B
271377	2771.14	-0.120893	0.0454649	-2.65903	0.00783655	0.0671829	ENSMUSG00000022601	Zbtb11	zinc finger and BTB domain containing 11
103712	18758.3	-0.120952	0.0375675	-3.21961	0.00128367	0.0208698	ENSMUSG00000018451	6330403K07Rik	RIKEN cDNA 6330403K07 gene
407786	1223.5	-0.121022	0.0494659	-2.44657	0.0144224	0.0986725	ENSMUSG00000047242	Taf9b	TATA-box binding protein associated factor 9B
51885	1111.72	-0.121355	0.0451267	-2.68922	0.00716202	0.0635427	ENSMUSG00000027263	Tubgcp4	tubulin, gamma complex associated protein 4
67812	3995.6	-0.121401	0.0401973	-3.02013	0.00252668	0.0326982	ENSMUSG00000026353	Ubxn4	UBX domain protein 4
16974	2081.47	-0.121605	0.0446694	-2.72233	0.0064824	0.0594619	ENSMUSG00000030201	Lrp6	low density lipoprotein receptor-related protein 6
22027	16695.2	-0.122221	0.0401397	-3.04489	0.00232762	0.0312927	ENSMUSG00000020048	Hsp90b1	heat shock protein 90, beta (Grp94), member 1
72729	3509.99	-0.122333	0.0408318	-2.99603	0.00273524	0.0343132	ENSMUSG00000052298	Cdc42se2	CDC42 small effector 2
84092	5085.87	-0.122603	0.0392544	-3.1233	0.00178836	0.0264471	ENSMUSG00000027363	Usp8	ubiquitin specific peptidase 8
66967	2937.23	-0.12279	0.0423581	-2.89885	0.0037454	0.0418331	ENSMUSG00000043019	Edem3	ER degradation enhancer, mannosidase alpha-like 3
68235	1900.58	-0.12289	0.04401	-2.79233	0.00523305	0.0517345	ENSMUSG00000038065	Mturn	maturin, neural progenitor differentiation regulator homolog (Xenopus)
16796	6269.46	-0.124146	0.0296085	-4.19293	2.75e-05	0.00145543	ENSMUSG00000038366	Lasp1	LIM and SH3 protein 1
94217	2592.47	-0.124333	0.0487044	-2.55282	0.0106854	0.0818844	ENSMUSG00000049252	Lrp1b	low density lipoprotein-related protein 1B
209773	1325.23	-0.124544	0.0414921	-3.00164	0.00268533	0.0338805	ENSMUSG00000038456	Dennd2a	DENN/MADD domain containing 2A
26372	5537.68	-0.12475	0.0335064	-3.72318	0.000196726	0.00566601	ENSMUSG00000029016	Clcn6	chloride channel, voltage-sensitive 6
18718	6865.45	-0.124895	0.0466488	-2.67734	0.00742096	0.0648214	ENSMUSG00000026737	Pip4k2a	phosphatidylinositol-5-phosphate 4-kinase, type II, alpha
228869	2125.25	-0.124965	0.0492151	-2.53917	0.0111115	0.0839742	ENSMUSG00000039804	Ncoa5	nuclear receptor coactivator 5
14396	4476.7	-0.125268	0.0500139	-2.50467	0.0122566	0.0892552	ENSMUSG00000031343	Gabra3	gamma-aminobutyric acid (GABA) A receptor, subunit alpha 3
229363	2068.76	-0.125602	0.050215	-2.50129	0.0123742	0.0898708	ENSMUSG00000027823	Gmps	guanine monophosphate synthetase
216134	14308.4	-0.125673	0.037657	-3.3373	0.00084596	0.0158971	ENSMUSG00000032788	Pdxk	pyridoxal (pyridoxine, vitamin B6) kinase
319845	824.653	-0.125698	0.0470413	-2.67208	0.00753832	0.0653288	ENSMUSG00000035919	Bbs9	Bardet-Biedl syndrome 9 (human)
67610	1515.01	-0.125837	0.0369006	-3.41017	0.000649231	0.0130696	ENSMUSG00000050079	Rspry1	ring finger and SPRY domain containing 1
68031	1743.2	-0.125883	0.0492636	-2.55529	0.01061	0.081641	ENSMUSG00000038876	Rnf146	ring finger protein 146
28109	1319.52	-0.126045	0.0424794	-2.96719	0.00300531	0.0361777	ENSMUSG00000020255	D10Wsu102e	DNA segment, Chr 10, Wayne State University 102, expressed
104111	3066.34	-0.1262	0.0440461	-2.86518	0.00416767	0.0452781	ENSMUSG00000020654	Adcy3	adenylate cyclase 3
58250	2134.41	-0.126386	0.0468994	-2.69484	0.00704228	0.0630077	ENSMUSG00000034612	Chst11	carbohydrate sulfotransferase 11
228608	3246.46	-0.126617	0.0494467	-2.56068	0.0104466	0.0806168	ENSMUSG00000027333	Smox	spermine oxidase
218793	1781.86	-0.126675	0.0509547	-2.48604	0.0129173	0.0923184	ENSMUSG00000058317	Ube2e2	ubiquitin-conjugating enzyme E2E 2
76089	4293.86	-0.126758	0.0393947	-3.21764	0.00129251	0.0209472	ENSMUSG00000062232	Rapgef2	Rap guanine nucleotide exchange factor (GEF) 2
228994	1815.96	-0.127371	0.0447183	-2.84829	0.00439548	0.0467837	ENSMUSG00000038848	Ythdf1	YTH N6-methyladenosine RNA binding protein 1
70568	816.915	-0.127466	0.050576	-2.52028	0.0117263	0.0870836	ENSMUSG00000028228	Cpne3	copine III
211255	1585.8	-0.127644	0.0458548	-2.78365	0.00537513	0.0527064	ENSMUSG00000043881	Kbtbd7	kelch repeat and BTB (POZ) domain containing 7
14389	2182.33	-0.12786	0.0447652	-2.85623	0.00428699	0.0460693	ENSMUSG00000004508	Gab2	growth factor receptor bound protein 2-associated protein 2
13010	19382.3	-0.128037	0.0519707	-2.46365	0.0137532	0.0957558	ENSMUSG00000027447	Cst3	cystatin C
98999	2593.95	-0.128349	0.0433734	-2.95915	0.00308485	0.0368361	ENSMUSG00000039501	Znfx1	zinc finger, NFX1-type containing 1
17931	1949.41	-0.128538	0.0494019	-2.60188	0.00927152	0.0744223	ENSMUSG00000019907	Ppp1r12a	protein phosphatase 1, regulatory subunit 12A
218975	1324	-0.128792	0.0468396	-2.74963	0.00596621	0.0565026	ENSMUSG00000021840	Mapk1ip1l	mitogen-activated protein kinase 1 interacting protein 1-like
245537	4295.82	-0.128882	0.0477483	-2.69919	0.00695086	0.0624076	ENSMUSG00000031302	Nlgn3	neuroligin 3
381338	10239	-0.129086	0.0348307	-3.7061	0.000210478	0.00591801	ENSMUSG00000048814	Lonrf2	LON peptidase N-terminal domain and ring finger 2
231633	608.539	-0.129226	0.0529543	-2.44032	0.0146741	0.0996857	ENSMUSG00000054675	Tmem119	transmembrane protein 119
209462	1227.41	-0.129283	0.046153	-2.80117	0.00509171	0.050997	ENSMUSG00000038822	Hace1	HECT domain and ankyrin repeat containing, E3 ubiquitin protein ligase 1
12847	10634.7	-0.129347	0.0486811	-2.65702	0.00788359	0.0672243	ENSMUSG00000026553	Copa	coatomer protein complex subunit alpha
217194	1816.32	-0.129439	0.0457113	-2.83166	0.00463071	0.0481116	ENSMUSG00000048732	Klhl11	kelch-like 11
74103	2088.31	-0.129526	0.0456911	-2.83482	0.00458511	0.047932	ENSMUSG00000053702	Nebl	nebulette
14593	1294.01	-0.129595	0.0491481	-2.63682	0.00836873	0.0696636	ENSMUSG00000021302	Ggps1	geranylgeranyl diphosphate synthase 1
228602	5345.95	-0.129855	0.0405638	-3.20124	0.00136837	0.0217637	ENSMUSG00000027309	4930402H24Rik	RIKEN cDNA 4930402H24 gene
56218	1497.62	-0.130032	0.0465973	-2.79056	0.00526176	0.0519421	ENSMUSG00000020453	Patz1	POZ (BTB) and AT hook containing zinc finger 1
231912	6289.16	-0.130382	0.0361722	-3.60449	0.000312763	0.00780892	ENSMUSG00000041298	Katnal1	katanin p60 subunit A-like 1
232232	17625.5	-0.130551	0.0337185	-3.87179	0.000108041	0.00368442	ENSMUSG00000034245	Hdac11	histone deacetylase 11
71452	7793.98	-0.130697	0.0494192	-2.64466	0.00817736	0.0686505	ENSMUSG00000020864	Ankrd40	ankyrin repeat domain 40
19357	5524.27	-0.130882	0.0452522	-2.89227	0.00382473	0.0423501	ENSMUSG00000022314	Rad21	RAD21 cohesin complex component
67070	2627.79	-0.130946	0.0497897	-2.62999	0.00853874	0.0704375	ENSMUSG00000066568	Lsm14a	LSM14A mRNA processing body assembly factor
77987	863.946	-0.130971	0.053174	-2.46307	0.0137754	0.0958668	ENSMUSG00000038774	Ascc3	activating signal cointegrator 1 complex subunit 3
16450	2877.59	-0.131213	0.0425646	-3.08269	0.00205142	0.0288399	ENSMUSG00000002799	Jag2	jagged 2
77045	2579.43	-0.13137	0.0388873	-3.37822	0.000729568	0.0142668	ENSMUSG00000029438	Bcl7a	B cell CLL/lymphoma 7A
13433	3092.92	-0.131408	0.0382827	-3.43257	0.000597894	0.012313	ENSMUSG00000004099	Dnmt1	DNA methyltransferase (cytosine-5) 1
22174	4592.93	-0.131455	0.0535555	-2.45456	0.0141056	0.0974921	ENSMUSG00000027298	Tyro3	TYRO3 protein tyrosine kinase 3
20336	2324.66	-0.13151	0.0449625	-2.92488	0.0034459	0.0399683	ENSMUSG00000029763	Exoc4	exocyst complex component 4
28018	5558.52	-0.13161	0.0357306	-3.68341	0.000230131	0.00632039	ENSMUSG00000030870	Ubfd1	ubiquitin family domain containing 1
27223	8906.8	-0.131659	0.0362104	-3.63593	0.000276976	0.00726944	ENSMUSG00000043909	Trp53bp1	transformation related protein 53 binding protein 1
17984	22756.8	-0.131816	0.0458087	-2.87753	0.00400799	0.0439992	ENSMUSG00000033585	Ndn	necdin, MAGE family member
18795	3385.03	-0.131875	0.0508252	-2.59467	0.00946814	0.0755682	ENSMUSG00000051177	Plcb1	phospholipase C, beta 1
67064	1037.88	-0.131975	0.0521877	-2.52885	0.0114437	0.0856888	ENSMUSG00000109901	Chmp1b	charged multivesicular body protein 1B
80294	1824.13	-0.132066	0.0486353	-2.71544	0.00661881	0.0604499	ENSMUSG00000020260	Pofut2	protein O-fucosyltransferase 2
20403	2155.67	-0.132175	0.0384505	-3.43754	0.000587028	0.0121681	ENSMUSG00000020640	Itsn2	intersectin 2
238266	1171.47	-0.132468	0.0489949	-2.70372	0.00685691	0.0617617	ENSMUSG00000044912	Syt16	synaptotagmin XVI
268980	2209.98	-0.133153	0.0472487	-2.81813	0.00483038	0.0494722	ENSMUSG00000024077	Strn	striatin, calmodulin binding protein
236733	10443	-0.133233	0.0431666	-3.08649	0.00202536	0.0285518	ENSMUSG00000031066	Usp11	ubiquitin specific peptidase 11
66573	5505.07	-0.133563	0.0368291	-3.62655	0.000287234	0.00738449	ENSMUSG00000042156	Dzip1	DAZ interacting protein 1
208884	2655.23	-0.133592	0.0469611	-2.84475	0.0044447	0.0470148	ENSMUSG00000036985	Zdhhc9	zinc finger, DHHC domain containing 9
71529	6727.52	-0.133687	0.0284654	-4.69649	2.65e-06	0.00026606	ENSMUSG00000040606	Kazn	kazrin, periplakin interacting protein
71529	6727.52	-0.133687	0.0284654	-4.69649	2.65e-06	0.00026606	ENSMUSG00000115905	Kazn	kazrin, periplakin interacting protein
209630	2584.36	-0.133723	0.0359755	-3.71705	0.00020156	0.00574073	ENSMUSG00000026657	Frmd4a	FERM domain containing 4A
74480	4165.69	-0.133823	0.0520358	-2.57174	0.0101188	0.0792396	ENSMUSG00000021838	Samd4	sterile alpha motif domain containing 4
68842	4916.23	-0.134063	0.0440374	-3.04429	0.00233229	0.0313007	ENSMUSG00000034377	Tulp4	tubby like protein 4
20591	2777.5	-0.134249	0.0395754	-3.39223	0.000693258	0.0137756	ENSMUSG00000025332	Kdm5c	lysine (K)-specific demethylase 5C
83679	8415.59	-0.134286	0.033276	-4.03552	5.45e-05	0.00224646	ENSMUSG00000038170	Pde4dip	phosphodiesterase 4D interacting protein (myomegalin)
50496	1936.7	-0.134328	0.0468083	-2.86975	0.00410796	0.0447771	ENSMUSG00000057469	E2f6	E2F transcription factor 6
21372	1450.39	-0.134381	0.0450901	-2.98028	0.00287983	0.0351972	ENSMUSG00000025246	Tbl1x	transducin (beta)-like 1 X-linked
109672	1347.07	-0.134398	0.0484435	-2.77432	0.00553177	0.0537362	ENSMUSG00000024646	Cyb5a	cytochrome b5 type A (microsomal)
54195	4673.77	-0.134565	0.0537671	-2.50273	0.0123238	0.0896594	ENSMUSG00000028005	Gucy1b1	guanylate cyclase 1, soluble, beta 1
233276	1406.69	-0.134629	0.0501754	-2.68317	0.00729283	0.0642772	ENSMUSG00000033790	Tubgcp5	tubulin, gamma complex associated protein 5
98404	1847.08	-0.134678	0.050189	-2.68341	0.00728763	0.0642682	ENSMUSG00000010290	AI597479	expressed sequence AI597479
71653	2534.77	-0.13474	0.0510496	-2.6394	0.00830541	0.0692857	ENSMUSG00000041362	Shtn1	shootin 1
217030	2796.31	-0.134837	0.0394836	-3.41502	0.000637782	0.0129086	ENSMUSG00000034940	Synrg	synergin, gamma
105352	1356.24	-0.134915	0.0491289	-2.74613	0.00603022	0.0568986	ENSMUSG00000069255	Dusp22	dual specificity phosphatase 22
21763	6960.94	-0.13502	0.0316119	-4.27116	1.94e-05	0.0011459	ENSMUSG00000040548	Tex2	testis expressed gene 2
74340	10419.6	-0.135116	0.0451188	-2.99468	0.00274732	0.0343713	ENSMUSG00000029772	Ahcyl2	S-adenosylhomocysteine hydrolase-like 2
214895	1791.51	-0.135323	0.047457	-2.85149	0.00435151	0.0465088	ENSMUSG00000001143	Lman2l	lectin, mannose-binding 2-like
232989	4994.52	-0.13543	0.0492203	-2.7515	0.00593234	0.0562859	ENSMUSG00000040725	Hnrnpul1	heterogeneous nuclear ribonucleoprotein U-like 1
70599	2598.46	-0.135489	0.050862	-2.66385	0.0077251	0.0664126	ENSMUSG00000027007	Itprid2	ITPR interacting domain containing 2
213498	4486.26	-0.135496	0.0414008	-3.27278	0.00106495	0.0185274	ENSMUSG00000041977	Arhgef11	Rho guanine nucleotide exchange factor (GEF) 11
66073	1138.65	-0.135559	0.0538776	-2.51606	0.0118676	0.0876673	ENSMUSG00000028567	Txndc12	thioredoxin domain containing 12 (endoplasmic reticulum)
231630	970.495	-0.135615	0.051431	-2.63684	0.00836831	0.0696636	ENSMUSG00000053334	Ficd	FIC domain containing
269116	24033.1	-0.135757	0.0366586	-3.70327	0.000212839	0.0059626	ENSMUSG00000026442	Nfasc	neurofascin
16500	5114.28	-0.136213	0.0510022	-2.67072	0.00756879	0.0654979	ENSMUSG00000050556	Kcnb1	potassium voltage gated channel, Shab-related subfamily, member 1
77574	9952.3	-0.136243	0.0349319	-3.90024	9.61e-05	0.00339771	ENSMUSG00000036667	Tcaf1	TRPM8 channel-associated factor 1
52563	1667.17	-0.137026	0.0509606	-2.68886	0.00716962	0.0635427	ENSMUSG00000024370	Cdc23	CDC23 cell division cycle 23
81896	1206.73	-0.137091	0.0556287	-2.46439	0.0137245	0.0956859	ENSMUSG00000030323	Ift122	intraflagellar transport 122
432486	3965.93	-0.137369	0.0319286	-4.3024	1.69e-05	0.00106499	ENSMUSG00000035311	Gnptab	N-acetylglucosamine-1-phosphate transferase, alpha and beta subunits
15531	5066.3	-0.137371	0.0553654	-2.48117	0.0130952	0.0931568	ENSMUSG00000054008	Ndst1	N-deacetylase/N-sulfotransferase (heparan glucosaminyl) 1
22031	5168.4	-0.137436	0.0462232	-2.97331	0.00294609	0.0356497	ENSMUSG00000021277	Traf3	TNF receptor-associated factor 3
69632	10676.3	-0.137731	0.0386492	-3.5636	0.000365796	0.00857614	ENSMUSG00000059495	Arhgef12	Rho guanine nucleotide exchange factor (GEF) 12
102632	1175.71	-0.137769	0.0512152	-2.69	0.00714531	0.0635298	ENSMUSG00000090150	Acad11	acyl-Coenzyme A dehydrogenase family, member 11
268301	707.708	-0.138098	0.0566161	-2.43921	0.0147194	0.0997816	ENSMUSG00000098188	Sowahc	sosondowah ankyrin repeat domain family member C
208076	1126.59	-0.138119	0.051447	-2.68468	0.00725987	0.0641338	ENSMUSG00000035934	Pknox2	Pbx/knotted 1 homeobox 2
93706	2601.97	-0.138378	0.0460841	-3.00272	0.00267576	0.0338153	ENSMUSG00000102918	Pcdhgc3	protocadherin gamma subfamily C, 3
75964	2627.29	-0.138381	0.0502395	-2.75442	0.00587959	0.0559273	ENSMUSG00000033382	Trappc8	trafficking protein particle complex 8
16210	24606	-0.13869	0.0365541	-3.79411	0.000148175	0.00462257	ENSMUSG00000024423	Impact	impact, RWD domain protein
18578	3676.25	-0.138726	0.0427898	-3.24204	0.00118678	0.0198832	ENSMUSG00000028525	Pde4b	phosphodiesterase 4B, cAMP specific
266692	2242.18	-0.138852	0.0399021	-3.47981	0.000501762	0.0108386	ENSMUSG00000074643	Cpne1	copine I
73296	1848.65	-0.13889	0.053792	-2.58199	0.00982325	0.0777169	ENSMUSG00000021589	Rhobtb3	Rho-related BTB domain containing 3
225283	2582.86	-0.139211	0.0426448	-3.26444	0.0010968	0.0187786	ENSMUSG00000040446	Rprd1a	regulation of nuclear pre-mRNA domain containing 1A
214459	3120.92	-0.139264	0.0422463	-3.29648	0.00097904	0.0176064	ENSMUSG00000039735	Fnbp1l	formin binding protein 1-like
22183	4135.87	-0.139266	0.0507032	-2.74669	0.00601994	0.0568365	ENSMUSG00000044068	Zrsr1	zinc finger (CCCH type), RNA binding motif and serine/arginine rich 1
72065	1353.65	-0.139681	0.0459172	-3.04203	0.00234989	0.0314273	ENSMUSG00000050029	Rap2c	RAP2C, member of RAS oncogene family
238205	1822.17	-0.139718	0.0470891	-2.9671	0.00300619	0.0361777	ENSMUSG00000035653	Lrfn5	leucine rich repeat and fibronectin type III domain containing 5
52906	25105.9	-0.139753	0.0416603	-3.35458	0.000794845	0.0152428	ENSMUSG00000019986	Ahi1	Abelson helper integration site 1
66306	2474.03	-0.139913	0.0464456	-3.01242	0.00259176	0.0331624	ENSMUSG00000034300	Fam53c	family with sequence similarity 53, member C
268860	33672.1	-0.139977	0.0359666	-3.89188	9.95e-05	0.00346127	ENSMUSG00000057880	Abat	4-aminobutyrate aminotransferase
20516	3881.49	-0.140081	0.0480786	-2.91359	0.00357304	0.0407969	ENSMUSG00000037656	Slc20a2	solute carrier family 20, member 2
72674	2415.82	-0.140243	0.0477202	-2.93885	0.00329433	0.0385919	ENSMUSG00000026457	Adipor1	adiponectin receptor 1
14081	1889.34	-0.140444	0.0482165	-2.91277	0.00358235	0.040862	ENSMUSG00000018796	Acsl1	acyl-CoA synthetase long-chain family member 1
243339	39830.1	-0.140655	0.042181	-3.33455	0.000854362	0.016005	ENSMUSG00000043388	Tmem130	transmembrane protein 130
399558	1700.59	-0.14071	0.0489221	-2.87621	0.00402478	0.0441206	ENSMUSG00000047414	Flrt2	fibronectin leucine rich transmembrane protein 2
382423	8323.3	-0.140902	0.0321355	-4.38462	1.16e-05	0.00081736	ENSMUSG00000074748	Atxn7l3b	ataxin 7-like 3B
64297	15439.7	-0.140972	0.0494348	-2.85167	0.00434896	0.0465088	ENSMUSG00000008734	Gprc5b	G protein-coupled receptor, family C, group 5, member B
106572	4239.96	-0.140978	0.0576012	-2.44749	0.0143855	0.098508	ENSMUSG00000056515	Rab31	RAB31, member RAS oncogene family
12121	1391.02	-0.141012	0.0533506	-2.64312	0.00821461	0.0688505	ENSMUSG00000003452	Bicd1	BICD cargo adaptor 1
65246	3209.36	-0.141014	0.0278893	-5.05621	4.28e-07	6.72e-05	ENSMUSG00000022100	Xpo7	exportin 7
16004	2011.97	-0.141291	0.0428348	-3.2985	0.000972019	0.017537	ENSMUSG00000023830	Igf2r	insulin-like growth factor 2 receptor
245007	1211.41	-0.141426	0.0534531	-2.6458	0.00814983	0.068627	ENSMUSG00000040433	Zbtb38	zinc finger and BTB domain containing 38
99738	7681.75	-0.141619	0.0564731	-2.50772	0.0121513	0.0889089	ENSMUSG00000027895	Kcnc4	potassium voltage gated channel, Shaw-related subfamily, member 4
19349	2367.87	-0.141693	0.055799	-2.53934	0.0111062	0.0839742	ENSMUSG00000079477	Rab7	RAB7, member RAS oncogene family
70892	13012.7	-0.141803	0.0457275	-3.10105	0.00192836	0.027589	ENSMUSG00000036745	Ttll7	tubulin tyrosine ligase-like family, member 7
18759	1733.56	-0.142126	0.0540394	-2.63004	0.00853752	0.0704375	ENSMUSG00000037643	Prkci	protein kinase C, iota
100561	1280.4	-0.142174	0.0470736	-3.02025	0.0025257	0.0326982	ENSMUSG00000029416	Slc15a4	solute carrier family 15, member 4
16582	3720.77	-0.14218	0.0527031	-2.69775	0.00698095	0.0625953	ENSMUSG00000031788	Kifc3	kinesin family member C3
29811	61129.3	-0.142232	0.0370552	-3.83839	0.000123846	0.00410506	ENSMUSG00000004558	Ndrg2	N-myc downstream regulated gene 2
94180	11681.9	-0.142274	0.0528476	-2.69216	0.00709913	0.0633206	ENSMUSG00000032281	Acsbg1	acyl-CoA synthetase bubblegum family member 1
99696	1842.8	-0.142459	0.0533129	-2.67212	0.00753733	0.0653288	ENSMUSG00000044864	Ankrd50	ankyrin repeat domain 50
209456	2126.04	-0.14246	0.0470599	-3.02721	0.00246819	0.0322795	ENSMUSG00000026510	Trp53bp2	transformation related protein 53 binding protein 2
268880	1754.47	-0.142956	0.0574275	-2.48933	0.0127983	0.0917657	ENSMUSG00000047434	Xxylt1	xyloside xylosyltransferase 1
68526	2632.86	-0.142976	0.044704	-3.19828	0.0013825	0.0219657	ENSMUSG00000041762	Gpr155	G protein-coupled receptor 155
239420	2001.59	-0.143001	0.0537944	-2.65829	0.00785372	0.0672243	ENSMUSG00000022311	Csmd3	CUB and Sushi multiple domains 3
66989	1869.4	-0.143253	0.0466352	-3.07179	0.00212781	0.0296161	ENSMUSG00000005936	Kctd20	potassium channel tetramerisation domain containing 20
94214	50706.1	-0.143657	0.0397905	-3.61034	0.000305801	0.00768499	ENSMUSG00000058297	Spock2	sparc/osteonectin, cwcv and kazal-like domains proteoglycan 2
241289	1802.17	-0.143715	0.0414	-3.47138	0.000517798	0.0110761	ENSMUSG00000035829	Ppp1r26	protein phosphatase 1, regulatory subunit 26
80281	1927.72	-0.143821	0.0444846	-3.23306	0.00122471	0.0203194	ENSMUSG00000062127	Cttnbp2nl	CTTNBP2 N-terminal like
268451	4687.09	-0.144491	0.0413864	-3.49126	0.000480747	0.0104607	ENSMUSG00000017639	Rab11fip4	RAB11 family interacting protein 4 (class II)
22141	9199.28	-0.14456	0.0424134	-3.40835	0.00065358	0.0131057	ENSMUSG00000031028	Tub	tubby bipartite transcription factor
319387	4874.34	-0.144901	0.0348387	-4.15921	3.19e-05	0.00156419	ENSMUSG00000037605	Adgrl3	adhesion G protein-coupled receptor L3
71382	1227.67	-0.145	0.0389298	-3.72464	0.000195594	0.00564397	ENSMUSG00000005907	Pex1	peroxisomal biogenesis factor 1
80515	7536.61	-0.145431	0.0578285	-2.51487	0.0119077	0.087847	ENSMUSG00000043419	Rnf227	ring finger protein 227
17920	7324.18	-0.145524	0.0480885	-3.02618	0.00247668	0.0322808	ENSMUSG00000033577	Myo6	myosin VI
70797	2786.54	-0.145785	0.0359009	-4.06075	4.89e-05	0.00207837	ENSMUSG00000040351	Ankib1	ankyrin repeat and IBR domain containing 1
76954	1006.98	-0.145785	0.0561734	-2.59527	0.00945169	0.0755153	ENSMUSG00000031024	Denn2b	DENN domain containing 2B
241568	2377.6	-0.14601	0.0525701	-2.77744	0.0054789	0.0533664	ENSMUSG00000050587	Lrrc4c	leucine rich repeat containing 4C
72057	1033.67	-0.14623	0.0471797	-3.09943	0.00193892	0.0276629	ENSMUSG00000023883	Phf10	PHD finger protein 10
209225	807.614	-0.14632	0.0502364	-2.91262	0.00358406	0.040862	ENSMUSG00000048897	Zfp710	zinc finger protein 710
110350	2784.29	-0.146328	0.0423689	-3.45365	0.000553045	0.0116239	ENSMUSG00000047193	Dync2h1	dynein cytoplasmic 2 heavy chain 1
18016	4743.36	-0.146784	0.0379366	-3.8692	0.000109191	0.0037072	ENSMUSG00000009073	Nf2	neurofibromin 2
213760	21077.8	-0.146906	0.0392368	-3.74409	0.000181052	0.00535496	ENSMUSG00000024127	Prepl	prolyl endopeptidase-like
327826	2875.43	-0.147127	0.0430821	-3.41504	0.000637721	0.0129086	ENSMUSG00000020170	Frs2	fibroblast growth factor receptor substrate 2
210992	941.038	-0.147246	0.0537822	-2.73782	0.0061848	0.0577899	ENSMUSG00000021608	Lpcat1	lysophosphatidylcholine acyltransferase 1
237711	1446.94	-0.14744	0.0509313	-2.89488	0.003793	0.0420898	ENSMUSG00000044072	Eml6	echinoderm microtubule associated protein like 6
18000	2547.65	-0.147499	0.0511836	-2.88177	0.00395454	0.0435055	ENSMUSG00000026276	Septin2	septin 2
18000	2547.65	-0.147499	0.0511836	-2.88177	0.00395454	0.0435055	ENSMUSG00000116048	Septin2	septin 2
23964	6081.83	-0.147673	0.0605024	-2.44078	0.0146554	0.0996857	ENSMUSG00000049336	Tenm2	teneurin transmembrane protein 2
56294	1946.03	-0.148078	0.0492603	-3.00604	0.00264674	0.0335312	ENSMUSG00000032290	Ptpn9	protein tyrosine phosphatase, non-receptor type 9
228564	2469.09	-0.148336	0.0577316	-2.5694	0.0101874	0.0795705	ENSMUSG00000027238	Frmd5	FERM domain containing 5
14873	1133.73	-0.148363	0.0595068	-2.49321	0.0126595	0.0911103	ENSMUSG00000025068	Gsto1	glutathione S-transferase omega 1
20362	8369.8	-0.148827	0.0491091	-3.03053	0.00244125	0.0321734	ENSMUSG00000018398	Septin8	septin 8
20511	55563.8	-0.148928	0.0485281	-3.06889	0.00214854	0.0297483	ENSMUSG00000005089	Slc1a2	solute carrier family 1 (glial high affinity glutamate transporter), member 2
65247	2456.2	-0.14935	0.042517	-3.51271	0.000443556	0.00985077	ENSMUSG00000026311	Asb1	ankyrin repeat and SOCS box-containing 1
13602	119166	-0.149493	0.0477075	-3.13353	0.00172715	0.0258894	ENSMUSG00000029309	Sparcl1	SPARC-like 1
14758	27097.1	-0.149567	0.0609374	-2.45444	0.0141104	0.0974921	ENSMUSG00000031342	Gpm6b	glycoprotein m6b
68646	2529.38	-0.14966	0.053409	-2.80215	0.00507639	0.0509627	ENSMUSG00000022253	Nadk2	NAD kinase 2, mitochondrial
68646	2529.38	-0.14966	0.053409	-2.80215	0.00507639	0.0509627	ENSMUSG00000111527	Nadk2	NAD kinase 2, mitochondrial
74205	10024.9	-0.149895	0.0516425	-2.90254	0.00370149	0.0415539	ENSMUSG00000032883	Acsl3	acyl-CoA synthetase long-chain family member 3
13669	7473.22	-0.150062	0.0576821	-2.60153	0.00928091	0.0744223	ENSMUSG00000024991	Eif3a	eukaryotic translation initiation factor 3, subunit A
22284	10013.9	-0.150069	0.0384142	-3.9066	9.36e-05	0.00333249	ENSMUSG00000031010	Usp9x	ubiquitin specific peptidase 9, X chromosome
14674	3420.34	-0.150108	0.0383871	-3.91038	9.21e-05	0.00329874	ENSMUSG00000020611	Gna13	guanine nucleotide binding protein, alpha 13
99470	3470.66	-0.150249	0.0445127	-3.37543	0.000737015	0.0142942	ENSMUSG00000052539	Magi3	membrane associated guanylate kinase, WW and PDZ domain containing 3
170936	499.31	-0.150297	0.0586626	-2.56205	0.0104056	0.0805584	ENSMUSG00000021514	Zfp369	zinc finger protein 369
218544	3850.43	-0.150363	0.052718	-2.85221	0.0043416	0.0464901	ENSMUSG00000042743	Sgtb	small glutamine-rich tetratricopeptide repeat (TPR)-containing, beta
17532	5586.8	-0.150422	0.0357999	-4.20175	2.65e-05	0.00141444	ENSMUSG00000032470	Mras	muscle and microspikes RAS
140721	2619.4	-0.150573	0.050598	-2.97586	0.0029217	0.0354663	ENSMUSG00000034471	Caskin2	CASK-interacting protein 2
268656	1110.16	-0.150581	0.0573543	-2.62545	0.00865352	0.0710198	ENSMUSG00000021468	Sptlc1	serine palmitoyltransferase, long chain base subunit 1
16565	5108.71	-0.150726	0.0442807	-3.40388	0.000664349	0.0133043	ENSMUSG00000041642	Kif21b	kinesin family member 21B
20363	17984.5	-0.150944	0.0550762	-2.74065	0.00613186	0.0574165	ENSMUSG00000064373	Selenop	selenoprotein P
12799	33378.1	-0.150946	0.0587583	-2.56892	0.0102015	0.0795705	ENSMUSG00000006782	Cnp	2',3'-cyclic nucleotide 3' phosphodiesterase
234356	584.971	-0.151265	0.0574104	-2.6348	0.00841867	0.0699131	ENSMUSG00000036356	Csgalnact1	chondroitin sulfate N-acetylgalactosaminyltransferase 1
67231	1249.53	-0.151313	0.0518026	-2.92095	0.00348968	0.0402333	ENSMUSG00000027465	Tbc1d20	TBC1 domain family, member 20
14163	702.634	-0.151389	0.0619138	-2.44516	0.0144788	0.0989704	ENSMUSG00000025265	Fgd1	FYVE, RhoGEF and PH domain containing 1
106840	1175.51	-0.151696	0.0595826	-2.54599	0.0108969	0.0829676	ENSMUSG00000046562	Unc119b	unc-119 lipid binding chaperone B
22339	4746.78	-0.151905	0.058922	-2.57808	0.00993521	0.0781604	ENSMUSG00000023951	Vegfa	vascular endothelial growth factor A
54403	15245.9	-0.151931	0.0471631	-3.22139	0.00127571	0.0207843	ENSMUSG00000060961	Slc4a4	solute carrier family 4 (anion exchanger), member 4
18197	12875.1	-0.151994	0.0491193	-3.09439	0.00197218	0.0279816	ENSMUSG00000020297	Nsg2	neuron specific gene family member 2
56508	7374.25	-0.152111	0.0561689	-2.7081	0.00676702	0.0611856	ENSMUSG00000049044	Rapgef4	Rap guanine nucleotide exchange factor (GEF) 4
545554	2700.93	-0.152266	0.0497936	-3.05794	0.00222861	0.030428	ENSMUSG00000049097	Ankrd34a	ankyrin repeat domain 34A
20269	2623.43	-0.152695	0.0579963	-2.63285	0.0084672	0.0700891	ENSMUSG00000057182	Scn3a	sodium channel, voltage-gated, type III, alpha
77578	3748.37	-0.152828	0.0496542	-3.07784	0.00208505	0.0290999	ENSMUSG00000038256	Bcl9	B cell CLL/lymphoma 9
70536	1319.35	-0.152828	0.0623822	-2.44987	0.0142909	0.0982745	ENSMUSG00000024084	Qpct	glutaminyl-peptide cyclotransferase (glutaminyl cyclase)
109181	1533.01	-0.152848	0.0617458	-2.47543	0.0133074	0.0941003	ENSMUSG00000021188	Trip11	thyroid hormone receptor interactor 11
67035	2988.66	-0.152978	0.0507306	-3.01549	0.00256565	0.0330207	ENSMUSG00000028035	Dnajb4	DnaJ heat shock protein family (Hsp40) member B4
67075	1129.81	-0.153158	0.0518037	-2.9565	0.00311154	0.0370973	ENSMUSG00000031232	Magt1	magnesium transporter 1
320508	2867.18	-0.153294	0.0441369	-3.47315	0.000514383	0.0110646	ENSMUSG00000028532	Cachd1	cache domain containing 1
28193	2049.9	-0.153296	0.0628581	-2.43877	0.0147374	0.0997816	ENSMUSG00000019873	Reep3	receptor accessory protein 3
14664	11439.5	-0.153337	0.057106	-2.68513	0.00725013	0.0641213	ENSMUSG00000028542	Slc6a9	solute carrier family 6 (neurotransmitter transporter, glycine), member 9
26356	1217.5	-0.15349	0.0469731	-3.26761	0.00108459	0.0186985	ENSMUSG00000045969	Ing1	inhibitor of growth family, member 1
14924	6456.61	-0.15355	0.0372579	-4.12128	3.77e-05	0.00174539	ENSMUSG00000045095	Magi1	membrane associated guanylate kinase, WW and PDZ domain containing 1
69635	3694.28	-0.154152	0.0432965	-3.56039	0.000370298	0.00863127	ENSMUSG00000021559	Dapk1	death associated protein kinase 1
67916	11213.1	-0.154209	0.0496598	-3.10531	0.00190082	0.0273989	ENSMUSG00000028517	Plpp3	phospholipid phosphatase 3
69587	942.592	-0.154215	0.0436082	-3.53638	0.000405654	0.00922924	ENSMUSG00000033623	Pcgf3	polycomb group ring finger 3
209131	3721.39	-0.154531	0.044487	-3.47362	0.000513487	0.0110608	ENSMUSG00000028385	Snx30	sorting nexin family member 30
67493	1294.05	-0.154608	0.0603314	-2.56264	0.0103879	0.0805272	ENSMUSG00000010554	Mettl16	methyltransferase like 16
16599	767.185	-0.154786	0.0517007	-2.99388	0.00275458	0.0343713	ENSMUSG00000029178	Klf3	Kruppel-like factor 3 (basic)
72693	11975.3	-0.154993	0.0542681	-2.85605	0.00428942	0.0460693	ENSMUSG00000036699	Zcchc12	zinc finger, CCHC domain containing 12
68041	8288.13	-0.15505	0.0478597	-3.23967	0.0011967	0.019984	ENSMUSG00000008035	Mid1ip1	Mid1 interacting protein 1 (gastrulation specific G12-like (zebrafish))
22359	3985.93	-0.155305	0.0481954	-3.2224	0.00127123	0.0207774	ENSMUSG00000024924	Vldlr	very low density lipoprotein receptor
192734	3516.81	-0.155382	0.0495438	-3.13624	0.00171126	0.0257527	ENSMUSG00000046807	Lrrc75b	leucine rich repeat containing 75B
17134	1706.4	-0.155625	0.0513941	-3.02806	0.00246126	0.0322548	ENSMUSG00000051510	Mafg	v-maf musculoaponeurotic fibrosarcoma oncogene family, protein G (avian)
212919	1214.72	-0.155695	0.0518621	-3.0021	0.00268121	0.0338564	ENSMUSG00000034110	Kctd7	potassium channel tetramerisation domain containing 7
11479	3568.53	-0.155735	0.050572	-3.07947	0.00207368	0.0290201	ENSMUSG00000000532	Acvr1b	activin A receptor, type 1B
16650	4961.25	-0.155795	0.0378244	-4.1189	3.81e-05	0.00175685	ENSMUSG00000003731	Kpna6	karyopherin (importin) alpha 6
14365	3276.89	-0.15584	0.0376596	-4.13812	3.5e-05	0.00167252	ENSMUSG00000007989	Fzd3	frizzled class receptor 3
225583	5231.25	-0.15626	0.0404056	-3.86729	0.000110053	0.00372003	ENSMUSG00000050875	Minar2	membrane integral NOTCH2 associated receptor 2
76893	4394.78	-0.156402	0.0550306	-2.8421	0.00448179	0.0472447	ENSMUSG00000015714	Cers2	ceramide synthase 2
68053	1125.87	-0.156466	0.0461026	-3.39387	0.000689117	0.013711	ENSMUSG00000028243	Ubxn2b	UBX domain protein 2B
12388	3135.46	-0.156536	0.0439666	-3.56033	0.000370393	0.00863127	ENSMUSG00000034101	Ctnnd1	catenin (cadherin associated protein), delta 1
70207	708.814	-0.156608	0.0609845	-2.56799	0.010229	0.0796973	ENSMUSG00000001983	Taco1	translational activator of mitochondrially encoded cytochrome c oxidase I
270190	4029.7	-0.157064	0.0553552	-2.83738	0.00454861	0.0476698	ENSMUSG00000032537	Ephb1	Eph receptor B1
12282	6838.64	-0.157202	0.0360458	-4.36117	1.29e-05	0.000882817	ENSMUSG00000032115	Hyou1	hypoxia up-regulated 1
54325	1290.05	-0.157315	0.0635102	-2.47701	0.0132489	0.0938334	ENSMUSG00000006390	Elovl1	elongation of very long chain fatty acids (FEN1/Elo2, SUR4/Elo3, yeast)-like 1
15200	864.502	-0.157927	0.0572759	-2.75731	0.00582785	0.0556377	ENSMUSG00000024486	Hbegf	heparin-binding EGF-like growth factor
67213	1139.57	-0.157947	0.0522079	-3.02535	0.00248348	0.0322934	ENSMUSG00000032434	Cmtm6	CKLF-like MARVEL transmembrane domain containing 6
110380	4387.89	-0.158008	0.0512834	-3.08108	0.00206251	0.0289165	ENSMUSG00000045180	Shroom2	shroom family member 2
235180	8350.79	-0.158013	0.0564986	-2.79677	0.00516167	0.0513164	ENSMUSG00000032118	Fez1	fasciculation and elongation protein zeta 1 (zygin I)
23955	803.479	-0.158014	0.0621472	-2.54258	0.0110037	0.0835803	ENSMUSG00000021918	Nek4	NIMA (never in mitosis gene a)-related expressed kinase 4
22696	838.778	-0.158042	0.0540233	-2.92545	0.00343957	0.0399552	ENSMUSG00000028389	Zfp37	zinc finger protein 37
244058	5149.56	-0.158412	0.0620031	-2.55491	0.0106215	0.081641	ENSMUSG00000070509	Rgma	repulsive guidance molecule family member A
208748	2656.27	-0.158915	0.0493873	-3.21774	0.00129206	0.0209472	ENSMUSG00000033361	Prrg3	proline rich Gla (G-carboxyglutamic acid) 3 (transmembrane)
270162	7054.92	-0.159043	0.0572443	-2.77832	0.00546409	0.0533384	ENSMUSG00000041986	Elmod1	ELMO/CED-12 domain containing 1
329828	2104.58	-0.159073	0.0480363	-3.31152	0.000927918	0.0169897	ENSMUSG00000046312	Myorg	myogenesis regulating glycosidase (putative)
13643	10966.5	-0.15912	0.0598885	-2.65694	0.00788523	0.0672243	ENSMUSG00000003934	Efnb3	ephrin B3
71751	1177.19	-0.159521	0.0601048	-2.65404	0.00795334	0.0675951	ENSMUSG00000033618	Map3k13	mitogen-activated protein kinase kinase kinase 13
68048	969.244	-0.159889	0.0466516	-3.4273	0.000609625	0.0124681	ENSMUSG00000030609	Aen	apoptosis enhancing nuclease
66743	5115.51	-0.159965	0.0473205	-3.38047	0.000723631	0.0142055	ENSMUSG00000028677	Rnf220	ring finger protein 220
70292	1066.77	-0.160056	0.0526231	-3.04155	0.00235361	0.0314496	ENSMUSG00000029094	Afap1	actin filament associated protein 1
229542	973.749	-0.160154	0.0572428	-2.7978	0.00514518	0.0512851	ENSMUSG00000042390	Gatad2b	GATA zinc finger domain containing 2B
17909	2297.44	-0.160338	0.0506995	-3.16253	0.00156406	0.0240811	ENSMUSG00000022272	Myo10	myosin X
53420	3295.85	-0.160391	0.0631165	-2.54119	0.0110477	0.0837435	ENSMUSG00000004961	Syt5	synaptotagmin V
16367	1265.89	-0.160534	0.0500945	-3.20462	0.0013524	0.0215504	ENSMUSG00000055980	Irs1	insulin receptor substrate 1
70417	2515.12	-0.160861	0.062502	-2.57369	0.010062	0.078956	ENSMUSG00000024593	Megf10	multiple EGF-like-domains 10
15958	526.926	-0.160931	0.0617688	-2.60539	0.0091771	0.07382	ENSMUSG00000045932	Ifit2	interferon-induced protein with tetratricopeptide repeats 2
17711	314118	-0.160967	0.0521183	-3.0885	0.00201171	0.0284637	ENSMUSG00000064370	CYTB	cytochrome b
13138	4913.96	-0.16109	0.0510425	-3.156	0.00159949	0.024551	ENSMUSG00000039952	Dag1	dystroglycan 1
69660	3579.13	-0.161163	0.0616488	-2.61421	0.00894343	0.0725475	ENSMUSG00000006301	Tmbim1	transmembrane BAX inhibitor motif containing 1
277360	7011.98	-0.161194	0.0512779	-3.14353	0.00166923	0.0252933	ENSMUSG00000039621	Prex1	phosphatidylinositol-3,4,5-trisphosphate-dependent Rac exchange factor 1
14755	4327	-0.161345	0.0561272	-2.87463	0.004045	0.0442791	ENSMUSG00000025728	Pigq	phosphatidylinositol glycan anchor biosynthesis, class Q
231532	1852.51	-0.161416	0.0487771	-3.30926	0.000935437	0.017107	ENSMUSG00000057315	Arhgap24	Rho GTPase activating protein 24
117160	4715.68	-0.161525	0.0632562	-2.55351	0.0106643	0.0818448	ENSMUSG00000034714	Ttyh2	tweety family member 2
80288	2925.88	-0.161534	0.0388747	-4.15524	3.25e-05	0.00157657	ENSMUSG00000063382	Bcl9l	B cell CLL/lymphoma 9-like
13855	5346.6	-0.161588	0.0409697	-3.94409	8.01e-05	0.00297588	ENSMUSG00000001036	Epn2	epsin 2
50997	5338.91	-0.161641	0.0332306	-4.86422	1.15e-06	0.000140261	ENSMUSG00000017314	Mpp2	membrane protein, palmitoylated 2 (MAGUK p55 subfamily member 2)
72203	888.671	-0.161771	0.0504196	-3.2085	0.00133428	0.0213764	NA	2610507I01Rik	RIKEN cDNA 2610507I01 gene
11492	1348.81	-0.161881	0.0601945	-2.6893	0.00716025	0.0635427	ENSMUSG00000011256	Adam19	a disintegrin and metallopeptidase domain 19 (meltrin beta)
433931	713.324	-0.161884	0.0562017	-2.88041	0.00397153	0.0436612	ENSMUSG00000029263	Pigg	phosphatidylinositol glycan anchor biosynthesis, class G
17690	1663.85	-0.162168	0.0599441	-2.70533	0.00682373	0.0615898	ENSMUSG00000054256	Msi1	musashi RNA-binding protein 1
15114	24608.6	-0.163024	0.0305481	-5.33661	9.47e-08	2.31e-05	ENSMUSG00000006930	Hap1	huntingtin-associated protein 1
72284	595.62	-0.163118	0.0646666	-2.52244	0.0116543	0.0868003	ENSMUSG00000031072	LTO1	ABCE maturation factor
76965	3275.67	-0.163616	0.0502487	-3.25611	0.00112948	0.0191473	ENSMUSG00000075478	Slitrk1	SLIT and NTRK-like family, member 1
23971	2953.27	-0.163625	0.0560118	-2.92125	0.00348626	0.0402333	ENSMUSG00000028032	Papss1	3'-phosphoadenosine 5'-phosphosulfate synthase 1
227059	4068.71	-0.163665	0.0337211	-4.85348	1.21e-06	0.000144636	ENSMUSG00000025986	Slc39a10	solute carrier family 39 (zinc transporter), member 10
14701	2089.56	-0.163793	0.0537833	-3.04543	0.00232352	0.0312648	ENSMUSG00000036402	Gng12	guanine nucleotide binding protein (G protein), gamma 12
432572	7165.56	-0.164002	0.0439722	-3.72968	0.00019172	0.00557403	ENSMUSG00000042331	Specc1	sperm antigen with calponin homology and coiled-coil domains 1
114715	3211.49	-0.164273	0.0548761	-2.99352	0.00275775	0.0343713	ENSMUSG00000027351	Spred1	sprouty protein with EVH-1 domain 1, related sequence
106042	2024.83	-0.164306	0.0405962	-4.04733	5.18e-05	0.00216508	ENSMUSG00000036158	Prickle1	prickle planar cell polarity protein 1
54608	1370.2	-0.164376	0.0585519	-2.80736	0.00499492	0.0504081	ENSMUSG00000039202	Abhd2	abhydrolase domain containing 2
212514	470.404	-0.164418	0.0669502	-2.45582	0.0140562	0.097314	ENSMUSG00000043065	Spice1	spindle and centriole associated protein 1
18950	512.835	-0.164505	0.0666233	-2.46918	0.0135422	0.0952073	ENSMUSG00000115338	Pnp	purine-nucleoside phosphorylase
270086	8006.17	-0.164578	0.0375204	-4.38637	1.15e-05	0.00081736	ENSMUSG00000033009	Ogfod1	2-oxoglutarate and iron-dependent oxygenase domain containing 1
228357	1080.66	-0.164587	0.0616876	-2.66807	0.00762873	0.0658187	ENSMUSG00000027253	Lrp4	low density lipoprotein receptor-related protein 4
14359	2878.45	-0.164691	0.0497808	-3.30832	0.000938582	0.0171442	ENSMUSG00000027680	Fxr1	fragile X mental retardation gene 1, autosomal homolog
109154	8383.43	-0.16477	0.0425146	-3.87562	0.000106354	0.00366755	ENSMUSG00000048578	Mlec	malectin
70827	7757.75	-0.164979	0.0543215	-3.03709	0.00238877	0.0317539	ENSMUSG00000026028	Trak2	trafficking protein, kinesin binding 2
319448	4197.5	-0.165107	0.0471309	-3.50316	0.000459779	0.0101455	ENSMUSG00000033487	Fndc3a	fibronectin type III domain containing 3A
17850	1649.58	-0.165138	0.0541847	-3.04769	0.00230605	0.031057	ENSMUSG00000023921	Mmut	methylmalonyl-Coenzyme A mutase
100434	5559.07	-0.165172	0.0513806	-3.21468	0.0013059	0.0211197	ENSMUSG00000028412	Slc44a1	solute carrier family 44, member 1
66691	3754.62	-0.165216	0.037284	-4.43129	9.37e-06	0.000692633	ENSMUSG00000026867	Gapvd1	GTPase activating protein and VPS9 domains 1
114716	2400.07	-0.165374	0.0446989	-3.69974	0.000215821	0.00602267	ENSMUSG00000045671	Spred2	sprouty-related EVH1 domain containing 2
67203	1452.28	-0.165377	0.0638884	-2.58852	0.00963883	0.0765334	ENSMUSG00000022678	Nde1	nudE neurodevelopment protein 1
78943	409.719	-0.165663	0.0671153	-2.46833	0.0135745	0.0953618	ENSMUSG00000020715	Ern1	endoplasmic reticulum (ER) to nucleus signalling 1
100503043	4931.25	-0.16569	0.0371966	-4.45444	8.41e-06	0.000643611	ENSMUSG00000049804	Armcx4	armadillo repeat containing, X-linked 4
70350	13327.1	-0.166041	0.0657071	-2.52698	0.0115047	0.0860614	ENSMUSG00000045763	Basp1	brain abundant, membrane attached signal protein 1
269529	2948.89	-0.166043	0.0465814	-3.56458	0.000364438	0.00855733	ENSMUSG00000048232	Fbxo10	F-box protein 10
24017	6891.18	-0.166169	0.0574864	-2.89059	0.00384521	0.0425157	ENSMUSG00000036503	Rnf13	ring finger protein 13
69675	1420.7	-0.167172	0.0657849	-2.54118	0.0110478	0.0837435	ENSMUSG00000020674	Pxdn	peroxidasin
330171	1806.47	-0.167659	0.0470787	-3.56125	0.000369088	0.00863127	ENSMUSG00000001098	Kctd10	potassium channel tetramerisation domain containing 10
217201	913.177	-0.167993	0.0513958	-3.26861	0.00108076	0.0186619	ENSMUSG00000035007	Rundc1	RUN domain containing 1
52335	1900.43	-0.168009	0.0340388	-4.93581	7.98e-07	0.000106749	ENSMUSG00000069895	Atxn1l	ataxin 1-like
97827	1895.02	-0.168019	0.0516031	-3.25598	0.00113001	0.0191473	ENSMUSG00000032705	Exd2	exonuclease 3'-5' domain containing 2
13609	6167.91	-0.168022	0.0389714	-4.31142	1.62e-05	0.00104468	ENSMUSG00000045092	S1pr1	sphingosine-1-phosphate receptor 1
338521	6720.35	-0.168247	0.0600034	-2.80395	0.00504804	0.0507946	ENSMUSG00000033579	Fa2h	fatty acid 2-hydroxylase
78787	5080.99	-0.168499	0.0549428	-3.0668	0.00216363	0.0298933	ENSMUSG00000034235	Usp54	ubiquitin specific peptidase 54
214968	6676.01	-0.169097	0.0448914	-3.76679	0.000165357	0.00505606	ENSMUSG00000027200	Sema6d	sema domain, transmembrane domain (TM), and cytoplasmic domain, (semaphorin) 6D
232288	1371.48	-0.169291	0.0577231	-2.93282	0.00335899	0.039167	ENSMUSG00000030064	Frmd4b	FERM domain containing 4B
12400	1133.56	-0.169483	0.0540619	-3.13498	0.00171865	0.0257881	ENSMUSG00000031885	Cbfb	core binding factor beta
103978	2385.39	-0.1695	0.0547383	-3.09655	0.00195787	0.0278816	ENSMUSG00000022112	Gpc5	glypican 5
20851	2540.4	-0.169661	0.0406823	-4.1704	3.04e-05	0.00152829	ENSMUSG00000020919	Stat5b	signal transducer and activator of transcription 5B
108737	3536.83	-0.16972	0.0634703	-2.674	0.00749519	0.0651645	ENSMUSG00000036737	Oxsr1	oxidative-stress responsive 1
100862065	522.47	-0.169765	0.0664023	-2.55661	0.0105697	0.0814441	NA	NA	NA
213027	2761.45	-0.17027	0.0372029	-4.5768	4.72e-06	0.000405669	ENSMUSG00000011832	Evi5l	ecotropic viral integration site 5 like
13638	735.234	-0.170513	0.0601984	-2.83252	0.00461828	0.0481116	ENSMUSG00000028039	Efna3	ephrin A3
229593	864.15	-0.171074	0.055332	-3.09177	0.00198965	0.0282036	ENSMUSG00000046519	Golph3l	golgi phosphoprotein 3-like
16889	1515.74	-0.17122	0.0497598	-3.44092	0.000579741	0.0120492	ENSMUSG00000024781	Lipa	lysosomal acid lipase A
68226	827.316	-0.171482	0.0550132	-3.11711	0.00182632	0.0267768	ENSMUSG00000026495	Efcab2	EF-hand calcium binding domain 2
171167	461.034	-0.171699	0.0579442	-2.96318	0.00304476	0.0364991	ENSMUSG00000046152	Fut10	fucosyltransferase 10
67374	2650.2	-0.17184	0.0472428	-3.63739	0.00027542	0.00726477	ENSMUSG00000053062	Jam2	junction adhesion molecule 2
16909	714.395	-0.171932	0.0680621	-2.5261	0.0115335	0.0861514	ENSMUSG00000032698	Lmo2	LIM domain only 2
20452	1318.69	-0.171968	0.0670006	-2.56667	0.010268	0.0797987	ENSMUSG00000040710	St8sia4	ST8 alpha-N-acetyl-neuraminide alpha-2,8-sialyltransferase 4
224250	3750.13	-0.172226	0.0529698	-3.25139	0.0011484	0.0193455	ENSMUSG00000022744	Cldnd1	claudin domain containing 1
235611	6609.09	-0.172272	0.0544525	-3.16372	0.00155769	0.0240294	ENSMUSG00000053646	Plxnb1	plexin B1
27049	1759.06	-0.172295	0.0542356	-3.17679	0.00148913	0.0233942	ENSMUSG00000003382	Etv3	ets variant 3
234094	5238.25	-0.172559	0.0627212	-2.7512	0.00593766	0.0563016	ENSMUSG00000071176	Arhgef10	Rho guanine nucleotide exchange factor (GEF) 10
14086	8069.98	-0.172848	0.0444373	-3.88971	0.000100365	0.00348086	ENSMUSG00000029581	Fscn1	fascin actin-bundling protein 1
78923	388.124	-0.17305	0.0655659	-2.63933	0.00830708	0.0692857	ENSMUSG00000058152	Chsy3	chondroitin sulfate synthase 3
218952	3852.18	-0.173324	0.0558402	-3.10393	0.00190968	0.0275008	ENSMUSG00000037712	Fermt2	fermitin family member 2
100604	644.681	-0.173441	0.0711248	-2.43854	0.0147467	0.0997816	ENSMUSG00000054720	Lrrc8c	leucine rich repeat containing 8 family, member C
20229	1123.17	-0.173527	0.0610301	-2.8433	0.00446484	0.0471306	ENSMUSG00000025283	Sat1	spermidine/spermine N1-acetyl transferase 1
20720	8854.29	-0.173833	0.0629414	-2.76183	0.0057479	0.0550795	ENSMUSG00000026249	Serpine2	serine (or cysteine) peptidase inhibitor, clade E, member 2
242557	1520.47	-0.173914	0.0497549	-3.49541	0.000473343	0.0103556	ENSMUSG00000028550	Atg4c	autophagy related 4C, cysteine peptidase
20661	13422.8	-0.173969	0.0334774	-5.19662	2.03e-07	4.11e-05	ENSMUSG00000068747	Sort1	sortilin 1
68799	3328.34	-0.174086	0.0582482	-2.98869	0.00280179	0.0346674	ENSMUSG00000048027	Rgmb	repulsive guidance molecule family member B
50524	6182.66	-0.174092	0.0285841	-6.09053	1.13e-09	7.21e-07	ENSMUSG00000049532	Sall2	spalt like transcription factor 2
58807	1950.91	-0.17414	0.0661261	-2.63345	0.00845234	0.0700404	ENSMUSG00000030235	Slco1c1	solute carrier organic anion transporter family, member 1c1
96935	4498.83	-0.17426	0.0503585	-3.46039	0.000539388	0.0114267	ENSMUSG00000038576	Susd4	sushi domain containing 4
72902	6386.18	-0.174373	0.0684719	-2.54663	0.0108767	0.0828551	ENSMUSG00000054162	Spock3	sparc/osteonectin, cwcv and kazal-like domains proteoglycan 3
76187	775.29	-0.174553	0.0616431	-2.83167	0.00463049	0.0481116	ENSMUSG00000025911	Adhfe1	alcohol dehydrogenase, iron containing, 1
15444	5024.48	-0.174561	0.0656966	-2.65708	0.00788208	0.0672243	ENSMUSG00000028785	Hpca	hippocalcin
320845	594.07	-0.174903	0.0564	-3.10112	0.00192792	0.027589	NA	A230056P14Rik	RIKEN cDNA A230056P14 gene
18708	4966.13	-0.174916	0.0517821	-3.37792	0.000730367	0.0142668	ENSMUSG00000041417	Pik3r1	phosphoinositide-3-kinase regulatory subunit 1
50523	1512.4	-0.175062	0.0603618	-2.90021	0.00372912	0.0417231	ENSMUSG00000021959	Lats2	large tumor suppressor 2
50523	1512.4	-0.175062	0.0603618	-2.90021	0.00372912	0.0417231	ENSMUSG00000114942	Lats2	large tumor suppressor 2
98432	8054.95	-0.175119	0.0489568	-3.57702	0.000347531	0.00833857	ENSMUSG00000044340	Phlpp1	PH domain and leucine rich repeat protein phosphatase 1
11881	4121.02	-0.175305	0.0419101	-4.18289	2.88e-05	0.00148552	ENSMUSG00000042082	Arsb	arylsulfatase B
70561	3721.04	-0.17532	0.0448368	-3.91018	9.22e-05	0.00329874	ENSMUSG00000021830	Txndc16	thioredoxin domain containing 16
21353	800.287	-0.175388	0.0668876	-2.62213	0.00873815	0.0713716	ENSMUSG00000064289	Tank	TRAF family member-associated Nf-kappa B activator
77864	1961.05	-0.17569	0.0546432	-3.21522	0.00130344	0.021102	ENSMUSG00000018427	Ypel2	yippee like 2
12193	1434.96	-0.175881	0.060454	-2.90934	0.00362197	0.0411418	ENSMUSG00000045817	Zfp36l2	zinc finger protein 36, C3H type-like 2
14799	12086.8	-0.176033	0.0573541	-3.06924	0.00214605	0.0297483	ENSMUSG00000020524	Gria1	glutamate receptor, ionotropic, AMPA1 (alpha 1)
19309	5789.59	-0.176182	0.069649	-2.52957	0.0114201	0.0855536	ENSMUSG00000032648	Pygm	muscle glycogen phosphorylase
19309	5789.59	-0.176182	0.069649	-2.52957	0.0114201	0.0855536	ENSMUSG00000106877	Pygm	muscle glycogen phosphorylase
245683	555.381	-0.176481	0.0639934	-2.7578	0.00581915	0.0555891	ENSMUSG00000047485	Klhl34	kelch-like 34
14706	3483.55	-0.176521	0.0618817	-2.85256	0.0043369	0.0464842	ENSMUSG00000021303	Gng4	guanine nucleotide binding protein (G protein), gamma 4
11487	2392.27	-0.176765	0.0592711	-2.98231	0.00286086	0.0350597	ENSMUSG00000054693	Adam10	a disintegrin and metallopeptidase domain 10
76982	1388.63	-0.176778	0.0550167	-3.21317	0.0013128	0.0211866	ENSMUSG00000067879	Vxn	vexin
233726	4624.99	-0.176958	0.0547526	-3.23196	0.00122944	0.0203759	ENSMUSG00000066232	Ipo7	importin 7
106877	943.383	-0.177092	0.05451	-3.24879	0.00115896	0.019502	ENSMUSG00000033032	Afap1l1	actin filament associated protein 1-like 1
244281	1703.66	-0.177131	0.0697163	-2.54073	0.011062	0.0837683	ENSMUSG00000039057	Myo16	myosin XVI
330177	2184.96	-0.177176	0.0566966	-3.12499	0.00177813	0.0263654	ENSMUSG00000061288	Taok3	TAO kinase 3
75747	1753.46	-0.177462	0.0663718	-2.67375	0.00750079	0.0651763	ENSMUSG00000032009	Sesn3	sestrin 3
212679	514.105	-0.177472	0.0592036	-2.99766	0.00272061	0.0341575	ENSMUSG00000046994	Mars2	methionine-tRNA synthetase 2 (mitochondrial)
67295	29745.7	-0.177692	0.0662524	-2.68204	0.00731746	0.0643607	ENSMUSG00000021700	Rab3c	RAB3C, member RAS oncogene family
215015	5663.68	-0.177822	0.0504668	-3.52355	0.000425811	0.00956056	ENSMUSG00000033557	Fam20b	family with sequence similarity 20, member B
216848	21820.4	-0.177976	0.0435347	-4.08814	4.35e-05	0.00193854	ENSMUSG00000018474	Chd3	chromodomain helicase DNA binding protein 3
78619	358.905	-0.178192	0.0679331	-2.62305	0.00871467	0.0712413	ENSMUSG00000073176	Zfp449	zinc finger protein 449
20620	1333.73	-0.178362	0.0708665	-2.51688	0.01184	0.0875898	ENSMUSG00000021701	Plk2	polo like kinase 2
64450	1039.2	-0.178365	0.0555775	-3.2093	0.00133058	0.0213552	ENSMUSG00000048216	Gpr85	G protein-coupled receptor 85
20440	1032.79	-0.17863	0.0611485	-2.92125	0.00348628	0.0402333	ENSMUSG00000022885	St6gal1	beta galactoside alpha 2,6 sialyltransferase 1
102693	14710.8	-0.178686	0.0615234	-2.90435	0.00368012	0.0413754	ENSMUSG00000048537	Phldb1	pleckstrin homology like domain, family B, member 1
58869	9123.74	-0.17874	0.0616746	-2.89811	0.00375421	0.0419011	ENSMUSG00000027674	Pex5l	peroxisomal biogenesis factor 5-like
103743	1175.3	-0.179393	0.0718476	-2.49685	0.0125302	0.0905963	ENSMUSG00000035413	Tmem98	transmembrane protein 98
94249	5605.67	-0.179409	0.0575235	-3.11889	0.00181533	0.0266665	ENSMUSG00000063873	Slc24a3	solute carrier family 24 (sodium/potassium/calcium exchanger), member 3
15247	2840.91	-0.17947	0.0549085	-3.26853	0.00108107	0.0186619	ENSMUSG00000089911	Mfsd14a	major facilitator superfamily domain containing 14A
18417	14675.5	-0.179513	0.0586292	-3.06184	0.00219982	0.0302352	ENSMUSG00000037625	Cldn11	claudin 11
226123	2597.23	-0.179914	0.0547883	-3.2838	0.00102418	0.0180849	ENSMUSG00000049670	Morn4	MORN repeat containing 4
12443	1804.12	-0.179934	0.0570662	-3.15307	0.00161564	0.0247418	ENSMUSG00000070348	Ccnd1	cyclin D1
21968	428.399	-0.180438	0.0638627	-2.82541	0.00472209	0.0488076	ENSMUSG00000042870	Tom1	target of myb1 trafficking protein
21802	1960.71	-0.180519	0.066943	-2.69661	0.00700498	0.0627105	ENSMUSG00000029999	Tgfa	transforming growth factor alpha
252838	620.097	-0.180567	0.0698009	-2.58688	0.00968487	0.0767405	ENSMUSG00000041272	Tox	thymocyte selection-associated high mobility group box
52588	1367.6	-0.180638	0.0492157	-3.67033	0.000242233	0.00658224	ENSMUSG00000037824	Tspan14	tetraspanin 14
26465	1022.66	-0.180656	0.0636599	-2.83783	0.00454219	0.0476698	ENSMUSG00000037029	Zfp146	zinc finger protein 146
13644	1095.23	-0.180703	0.0671654	-2.69041	0.00713637	0.063517	ENSMUSG00000022203	Efs	embryonal Fyn-associated substrate
17153	17727.5	-0.180808	0.0610064	-2.96376	0.00303908	0.0364698	ENSMUSG00000027375	Mal	myelin and lymphocyte protein, T cell differentiation protein
71323	826.564	-0.180849	0.0644668	-2.80531	0.00502681	0.0506966	ENSMUSG00000030259	Rassf8	Ras association (RalGDS/AF-6) domain family (N-terminal) member 8
22057	1735.44	-0.181327	0.0449998	-4.0295	5.59e-05	0.00229249	ENSMUSG00000037573	Tob1	transducer of ErbB-2.1
69257	1143.13	-0.181942	0.0519654	-3.50121	0.00046315	0.0101906	ENSMUSG00000037174	Elf2	E74-like factor 2
13619	2646.68	-0.182234	0.0539214	-3.37962	0.000725849	0.0142211	ENSMUSG00000040669	Phc1	polyhomeotic 1
239528	3594.99	-0.182664	0.0559595	-3.26422	0.00109766	0.0187786	ENSMUSG00000036698	Ago2	argonaute RISC catalytic subunit 2
192657	898.904	-0.183068	0.0704724	-2.59773	0.00938413	0.0750705	ENSMUSG00000001542	Ell2	elongation factor for RNA polymerase II 2
228368	611.329	-0.183138	0.0616194	-2.97208	0.00295788	0.035719	ENSMUSG00000049922	Slc35c1	solute carrier family 35, member C1
12929	3109.47	-0.183195	0.0525305	-3.4874	0.000487748	0.0105954	ENSMUSG00000006134	Crkl	v-crk avian sarcoma virus CT10 oncogene homolog-like
12455	667.384	-0.183226	0.0581404	-3.15145	0.00162463	0.0247885	ENSMUSG00000011960	Ccnt1	cyclin T1
233271	6030.51	-0.183377	0.0441277	-4.15559	3.24e-05	0.00157657	ENSMUSG00000063297	Luzp2	leucine zipper protein 2
241159	624.341	-0.183446	0.0687577	-2.668	0.00763035	0.0658187	ENSMUSG00000034000	Neu4	sialidase 4
244654	16708.8	-0.183656	0.0469533	-3.91147	9.17e-05	0.00329655	ENSMUSG00000033763	Mtss2	MTSS I-BAR domain containing 2
232333	35353.4	-0.183664	0.0711958	-2.5797	0.00988872	0.0780342	ENSMUSG00000030310	Slc6a1	solute carrier family 6 (neurotransmitter transporter, GABA), member 1
100042450	2272.48	-0.183972	0.056346	-3.26504	0.00109447	0.0187786	ENSMUSG00000093536	Smim17	small integral membrane protein 17
70757	1113.14	-0.184273	0.0460521	-4.0014	6.3e-05	0.00247686	ENSMUSG00000035376	Hacd2	3-hydroxyacyl-CoA dehydratase 2
67092	8943.16	-0.184414	0.0748381	-2.46418	0.0137329	0.0957007	ENSMUSG00000027199	Gatm	glycine amidinotransferase (L-arginine:glycine amidinotransferase)
67092	8943.16	-0.184414	0.0748381	-2.46418	0.0137329	0.0957007	ENSMUSG00000111138	Gatm	glycine amidinotransferase (L-arginine:glycine amidinotransferase)
219228	6965.5	-0.184418	0.0546684	-3.37339	0.000742492	0.0143461	ENSMUSG00000035566	Pcdh17	protocadherin 17
70571	729.538	-0.18475	0.0570665	-3.23745	0.00120604	0.0200842	ENSMUSG00000091002	Tcerg1l	transcription elongation regulator 1-like
67198	1474.4	-0.184944	0.0506378	-3.65229	0.000259915	0.00697644	ENSMUSG00000038305	Spats2l	spermatogenesis associated, serine-rich 2-like
241520	4738.77	-0.184953	0.0451469	-4.09669	4.19e-05	0.00188572	ENSMUSG00000048388	Fam171b	family with sequence similarity 171, member B
12558	3861.74	-0.18497	0.0509087	-3.63336	0.000279755	0.00730497	ENSMUSG00000024304	Cdh2	cadherin 2
67338	1205.61	-0.18555	0.0675072	-2.7486	0.00598502	0.0566111	ENSMUSG00000020696	Rffl	ring finger and FYVE like domain containing protein
11350	4286.9	-0.185561	0.042823	-4.3332	1.47e-05	0.00097421	ENSMUSG00000026842	Abl1	c-abl oncogene 1, non-receptor tyrosine kinase
59079	5973.32	-0.186407	0.0588402	-3.16802	0.0015348	0.0239162	ENSMUSG00000021709	Erbin	Erbb2 interacting protein
50766	4462.89	-0.186614	0.0589698	-3.16457	0.00155313	0.0239991	ENSMUSG00000024074	Crim1	cysteine rich transmembrane BMP regulator 1 (chordin like)
17719	101698	-0.186674	0.0600115	-3.11064	0.00186682	0.02708	ENSMUSG00000064363	ND4	NADH dehydrogenase subunit 4
241175	625.573	-0.186708	0.0710802	-2.62672	0.00862123	0.0708683	ENSMUSG00000067028	Cntnap5b	contactin associated protein-like 5B
242291	5412.38	-0.186732	0.0510259	-3.65955	0.000252662	0.00681223	ENSMUSG00000066324	Bpnt2	3'(2'), 5'-bisphosphate nucleotidase 2
56709	1011.61	-0.186756	0.0516027	-3.61913	0.000295601	0.0075306	ENSMUSG00000020109	Dnajb12	DnaJ heat shock protein family (Hsp40) member B12
234515	590.841	-0.186785	0.0751905	-2.48415	0.0129861	0.0927197	ENSMUSG00000037940	Inpp4b	inositol polyphosphate-4-phosphatase, type II
18595	2661.47	-0.186785	0.0703056	-2.65676	0.00788946	0.0672243	ENSMUSG00000029231	Pdgfra	platelet derived growth factor receptor, alpha polypeptide
620883	367.866	-0.18683	0.0754688	-2.47559	0.0133016	0.0941003	NA	Gm12696	predicted gene 12696
14707	308.407	-0.186839	0.073533	-2.54088	0.0110573	0.0837683	ENSMUSG00000068523	Gng5	guanine nucleotide binding protein (G protein), gamma 5
19731	2638.82	-0.187213	0.0599124	-3.12478	0.0017794	0.0263654	ENSMUSG00000026482	Rgl1	ral guanine nucleotide dissociation stimulator,-like 1
13641	434.744	-0.187249	0.0742904	-2.5205	0.0117188	0.0870836	ENSMUSG00000031217	Efnb1	ephrin B1
14745	3182.09	-0.187265	0.0696255	-2.68961	0.00715359	0.0635427	ENSMUSG00000038668	Lpar1	lysophosphatidic acid receptor 1
71816	463.957	-0.187314	0.0719204	-2.60446	0.00920201	0.0739817	ENSMUSG00000021720	Rnf180	ring finger protein 180
93712	399.817	-0.187322	0.0737132	-2.54123	0.0110463	0.0837435	ENSMUSG00000103677	Pcdhga4	protocadherin gamma subfamily A, 4
319832	6387.52	-0.187704	0.0573253	-3.27436	0.00105902	0.0184878	ENSMUSG00000048022	Tmem229a	transmembrane protein 229A
67448	1734.7	-0.187906	0.0682889	-2.75163	0.00592994	0.0562859	ENSMUSG00000026748	Plxdc2	plexin domain containing 2
12385	2901.03	-0.18792	0.0629114	-2.98706	0.00281679	0.0347491	ENSMUSG00000037815	Ctnna1	catenin (cadherin associated protein), alpha 1
242050	815.526	-0.188076	0.0669535	-2.80905	0.00496878	0.0503593	ENSMUSG00000036334	Igsf10	immunoglobulin superfamily, member 10
320827	6025.42	-0.188595	0.0373008	-5.05605	4.28e-07	6.72e-05	ENSMUSG00000036377	Cracd	capping protein inhibiting regulator of actin
76441	7891.1	-0.188713	0.0503043	-3.75143	0.00017583	0.00527148	ENSMUSG00000040260	Daam2	dishevelled associated activator of morphogenesis 2
13688	976.564	-0.189144	0.0761448	-2.484	0.0129916	0.0927197	ENSMUSG00000020091	Eif4ebp2	eukaryotic translation initiation factor 4E binding protein 2
68652	2682.61	-0.189316	0.0312125	-6.06539	1.32e-09	8.1e-07	ENSMUSG00000015755	Tab2	TGF-beta activated kinase 1/MAP3K7 binding protein 2
53871	520.994	-0.18939	0.0752355	-2.51729	0.011826	0.0875707	ENSMUSG00000014503	Pkd2l2	polycystic kidney disease 2-like 2
320595	1630.9	-0.189474	0.0439726	-4.3089	1.64e-05	0.00105139	ENSMUSG00000041229	Phf8	PHD finger protein 8
19347	15973	-0.189716	0.0508625	-3.72997	0.0001915	0.00557403	ENSMUSG00000035901	Dennd5a	DENN/MADD domain containing 5A
241576	809.324	-0.189802	0.0777083	-2.4425	0.014586	0.0994384	ENSMUSG00000048058	Ldlrad3	low density lipoprotein receptor class A domain containing 3
327951	250.931	-0.190389	0.0759045	-2.50827	0.0121324	0.0888129	ENSMUSG00000044795	Cyb5d1	cytochrome b5 domain containing 1
70144	1351.99	-0.190412	0.0584231	-3.2592	0.00111728	0.0189875	ENSMUSG00000022801	Lrch3	leucine-rich repeats and calponin homology (CH) domain containing 3
329942	3353.98	-0.190534	0.0717061	-2.65715	0.00788038	0.0672243	ENSMUSG00000028804	Csmd2	CUB and Sushi multiple domains 2
12521	2029.48	-0.190728	0.0747031	-2.55315	0.0106752	0.0818777	ENSMUSG00000027215	Cd82	CD82 antigen
18208	3001.15	-0.190807	0.0689974	-2.76543	0.00568481	0.0547276	ENSMUSG00000020902	Ntn1	netrin 1
76073	412.363	-0.190935	0.0719158	-2.65498	0.00793138	0.0675441	ENSMUSG00000024805	Pcgf5	polycomb group ring finger 5
105439	3867.13	-0.191355	0.0569387	-3.36072	0.000777394	0.0149454	ENSMUSG00000055717	Slain1	SLAIN motif family, member 1
211739	5023.07	-0.191461	0.0507349	-3.77376	0.000160804	0.00495623	ENSMUSG00000048834	Vstm2a	V-set and transmembrane domain containing 2A
93707	1656.08	-0.19183	0.0519706	-3.69112	0.000223273	0.006154	ENSMUSG00000023036	Pcdhgc4	protocadherin gamma subfamily C, 4
108800	1783.4	-0.191887	0.0478148	-4.01314	5.99e-05	0.00238574	ENSMUSG00000020961	Ston2	stonin 2
100037258	2899.97	-0.192099	0.0503059	-3.81862	0.000134199	0.00431808	ENSMUSG00000022136	Dnajc3	DnaJ heat shock protein family (Hsp40) member C3
70839	637.394	-0.192625	0.0749004	-2.57175	0.0101186	0.0792396	ENSMUSG00000036353	P2ry12	purinergic receptor P2Y, G-protein coupled 12
320080	623.872	-0.193092	0.0573423	-3.36735	0.000758938	0.0146089	ENSMUSG00000044617	Zbtb39	zinc finger and BTB domain containing 39
50913	2959.58	-0.193148	0.0788529	-2.44947	0.0143067	0.0982745	ENSMUSG00000039830	Olig2	oligodendrocyte transcription factor 2
329735	3537.43	-0.193192	0.0323654	-5.96909	2.39e-09	1.31e-06	ENSMUSG00000086968	4933431E20Rik	RIKEN cDNA 4933431E20 gene
227737	1955.48	-0.193639	0.0558662	-3.46612	0.000528027	0.0112259	ENSMUSG00000026796	Niban2	niban apoptosis regulator 2
15560	6464.01	-0.193752	0.0693485	-2.79388	0.00520793	0.0517009	ENSMUSG00000041380	Htr2c	5-hydroxytryptamine (serotonin) receptor 2C
17777	786.797	-0.193758	0.0581155	-3.33402	0.00085599	0.0160149	ENSMUSG00000028158	Mttp	microsomal triglyceride transfer protein
238024	1329.93	-0.193853	0.0540421	-3.58707	0.000334418	0.0081511	ENSMUSG00000039253	Fn3krp	fructosamine 3 kinase related protein
71592	4259.7	-0.194139	0.0455448	-4.2626	2.02e-05	0.00116352	ENSMUSG00000040596	Pogk	pogo transposable element with KRAB domain
108069	1552.21	-0.194318	0.0645041	-3.01249	0.00259116	0.0331624	ENSMUSG00000003974	Grm3	glutamate receptor, metabotropic 3
214345	702.151	-0.194534	0.0669364	-2.90625	0.00365789	0.0412384	ENSMUSG00000032352	Lrrc1	leucine rich repeat containing 1
14571	4331.52	-0.194557	0.0417363	-4.66159	3.14e-06	0.000294256	ENSMUSG00000026827	Gpd2	glycerol phosphate dehydrogenase 2, mitochondrial
100043508	406.354	-0.194628	0.0744167	-2.61538	0.00891288	0.0724142	NA	Ptges3-ps	prostaglandin E synthase 3, pseudogene
319939	4419.92	-0.194633	0.0627215	-3.10312	0.0019149	0.0275211	ENSMUSG00000020422	Tns3	tensin 3
338367	2148.23	-0.194673	0.0710392	-2.74036	0.00613725	0.0574165	ENSMUSG00000035441	Myo1d	myosin ID
22433	3669.79	-0.194745	0.0747219	-2.60627	0.0091535	0.0737459	ENSMUSG00000020484	Xbp1	X-box binding protein 1
19317	18124.8	-0.195064	0.0478141	-4.07963	4.51e-05	0.00199355	ENSMUSG00000062078	Qk	quaking
329739	1809.6	-0.195075	0.0799595	-2.43967	0.0147007	0.0997816	ENSMUSG00000040339	Fam102b	family with sequence similarity 102, member B
675812	427.123	-0.195128	0.077206	-2.52737	0.0114922	0.0860094	ENSMUSG00000023284	Zfp605	zinc finger protein 605
105501	3771.49	-0.195133	0.0639185	-3.05284	0.00226685	0.0306632	ENSMUSG00000040997	Abhd4	abhydrolase domain containing 4
59125	1857.32	-0.195257	0.0717259	-2.72227	0.00648359	0.0594619	ENSMUSG00000026393	Nek7	NIMA (never in mitosis gene a)-related expressed kinase 7
244310	524.803	-0.195284	0.0714511	-2.73311	0.00627391	0.0583744	ENSMUSG00000047495	Dlgap2	DLG associated protein 2
100504395	305.343	-0.195546	0.0677116	-2.88792	0.00387793	0.0427545	NA	Gm20204	predicted gene, 20204
244745	4568.06	-0.195604	0.0601588	-3.25147	0.0011481	0.0193455	ENSMUSG00000043067	Dpy19l1	dpy-19-like 1 (C. elegans)
77889	5634.98	-0.195642	0.0510333	-3.83362	0.000126272	0.00414731	ENSMUSG00000024063	Lbh	limb-bud and heart
12492	5216.61	-0.195663	0.0291026	-6.72321	1.78e-11	2.04e-08	ENSMUSG00000029426	Scarb2	scavenger receptor class B, member 2
66873	6111.71	-0.195731	0.0600527	-3.25931	0.00111683	0.0189875	ENSMUSG00000043496	Tril	TLR4 interactor with leucine-rich repeats
70356	6068.35	-0.195939	0.0498177	-3.93313	8.38e-05	0.00308512	ENSMUSG00000022403	St13	suppression of tumorigenicity 13
13998	678.451	-0.195956	0.064874	-3.02056	0.00252309	0.0326982	ENSMUSG00000020021	Fgd6	FYVE, RhoGEF and PH domain containing 6
76108	3461.4	-0.195981	0.0362685	-5.40361	6.53e-08	1.73e-05	ENSMUSG00000051615	Rap2a	RAS related protein 2a
381738	376.866	-0.196011	0.0753991	-2.59965	0.00933196	0.0747529	ENSMUSG00000073102	Drc1	dynein regulatory complex subunit 1
19283	10533.4	-0.196553	0.0382242	-5.14212	2.72e-07	4.92e-05	ENSMUSG00000068748	Ptprz1	protein tyrosine phosphatase, receptor type Z, polypeptide 1
74013	1501.9	-0.196999	0.0528595	-3.72685	0.000193887	0.00561579	ENSMUSG00000025978	Rftn2	raftlin family member 2
16573	17095.2	-0.197344	0.062043	-3.18076	0.00146891	0.0231474	ENSMUSG00000006740	Kif5b	kinesin family member 5B
69024	1281.53	-0.197603	0.0600926	-3.28831	0.00100789	0.0179	ENSMUSG00000024787	Snx15	sorting nexin 15
545192	13252.7	-0.197838	0.0551888	-3.58474	0.000337408	0.00818507	ENSMUSG00000047507	Baiap3	BAI1-associated protein 3
17988	10820.8	-0.197857	0.063278	-3.12679	0.00176725	0.0262611	ENSMUSG00000005125	Ndrg1	N-myc downstream regulated gene 1
75599	2384.73	-0.197967	0.0410329	-4.82458	1.4e-06	0.00015679	ENSMUSG00000051375	Pcdh1	protocadherin 1
74229	9578.21	-0.198107	0.0538944	-3.67584	0.000237072	0.00646483	ENSMUSG00000025931	Paqr8	progestin and adipoQ receptor family member VIII
18700	463.89	-0.198189	0.0794462	-2.49463	0.012609	0.0908745	ENSMUSG00000031381	Piga	phosphatidylinositol glycan anchor biosynthesis, class A
56353	467.009	-0.198271	0.078592	-2.52279	0.0116427	0.0867562	ENSMUSG00000072872	Rybp	RING1 and YY1 binding protein
22666	657.368	-0.198663	0.0668221	-2.97301	0.00294898	0.0356567	ENSMUSG00000049672	Zbtb14	zinc finger and BTB domain containing 14
53945	428.3	-0.19889	0.0618039	-3.21808	0.00129054	0.0209472	ENSMUSG00000025993	Slc40a1	solute carrier family 40 (iron-regulated transporter), member 1
20408	1284.31	-0.198898	0.0568241	-3.50025	0.000464826	0.0101983	ENSMUSG00000030638	Sh3gl3	SH3-domain GRB2-like 3
12892	2856.31	-0.198988	0.0732385	-2.71699	0.00658784	0.0602384	ENSMUSG00000022742	Cpox	coproporphyrinogen oxidase
228607	688.316	-0.199188	0.0587531	-3.39026	0.000698258	0.0138391	ENSMUSG00000037523	Mavs	mitochondrial antiviral signaling protein
20358	2753.74	-0.199312	0.0495208	-4.02481	5.7e-05	0.0023079	ENSMUSG00000019647	Sema6a	sema domain, transmembrane domain (TM), and cytoplasmic domain, (semaphorin) 6A
242570	501.737	-0.199465	0.0744161	-2.6804	0.00735343	0.0645523	ENSMUSG00000035275	Raver2	ribonucleoprotein, PTB-binding 2
241528	1060	-0.199515	0.0589733	-3.38315	0.000716592	0.014166	ENSMUSG00000075224	Lrrc55	leucine rich repeat containing 55
11932	42237.8	-0.199569	0.0512469	-3.89427	9.85e-05	0.00344745	ENSMUSG00000041329	Atp1b2	ATPase, Na+/K+ transporting, beta 2 polypeptide
246179	1305.54	-0.199591	0.0475388	-4.19849	2.69e-05	0.00142504	ENSMUSG00000028414	Fktn	fukutin
18024	772.554	-0.199695	0.0701621	-2.8462	0.00442447	0.0469623	ENSMUSG00000015839	Nfe2l2	nuclear factor, erythroid derived 2, like 2
66689	845.381	-0.199774	0.0707337	-2.82431	0.00473824	0.0489417	ENSMUSG00000020948	Klhl28	kelch-like 28
12006	700.355	-0.199936	0.0734076	-2.72364	0.0064566	0.0594619	ENSMUSG00000000142	Axin2	axin 2
668572	738.851	-0.199954	0.0692375	-2.88794	0.00387775	0.0427545	NA	2610021A01Rik	RIKEN cDNA 2610021A01 gene
23831	1412.47	-0.200087	0.0744612	-2.68714	0.00720678	0.0638113	ENSMUSG00000038526	Car14	carbonic anhydrase 14
232334	437.038	-0.200184	0.0789463	-2.53571	0.0112221	0.0845779	ENSMUSG00000030315	Vgll4	vestigial like family member 4
71458	1061.18	-0.200367	0.0485047	-4.13088	3.61e-05	0.00170492	ENSMUSG00000040363	Bcor	BCL6 interacting corepressor
56795	1561.28	-0.20042	0.0649145	-3.08744	0.00201889	0.0285129	ENSMUSG00000025870	Arl10	ADP-ribosylation factor-like 10
211484	254.47	-0.200473	0.0764629	-2.62184	0.00874572	0.0713955	ENSMUSG00000060771	Tsga10	testis specific 10
277154	2845.33	-0.200864	0.0519543	-3.86617	0.00011056	0.00372897	ENSMUSG00000075592	Nynrin	NYN domain and retroviral integrase containing
54447	2424.16	-0.200954	0.0730727	-2.75006	0.00595851	0.0564645	ENSMUSG00000024887	Asah2	N-acylsphingosine amidohydrolase 2
209601	519.396	-0.20098	0.0654829	-3.06919	0.00214637	0.0297483	ENSMUSG00000078161	Erich3	glutamate rich 3
242466	3221.98	-0.201361	0.036428	-5.52765	3.25e-08	1.04e-05	ENSMUSG00000060206	Zfp462	zinc finger protein 462
104776	2614.83	-0.201375	0.0542868	-3.70946	0.000207704	0.00586636	ENSMUSG00000021238	Aldh6a1	aldehyde dehydrogenase family 6, subfamily A1
242662	2549.35	-0.201431	0.0596505	-3.37685	0.000733218	0.0142748	ENSMUSG00000032890	Rims3	regulating synaptic membrane exocytosis 3
68801	6307.77	-0.201438	0.0411454	-4.89577	9.79e-07	0.000122442	ENSMUSG00000032349	Elovl5	ELOVL family member 5, elongation of long chain fatty acids (yeast)
17357	2761.54	-0.201492	0.0491856	-4.09657	4.19e-05	0.00188572	ENSMUSG00000047945	Marcksl1	MARCKS-like 1
16517	2680.61	-0.201505	0.0474843	-4.24361	2.2e-05	0.0012437	ENSMUSG00000051497	Kcnj16	potassium inwardly-rectifying channel, subfamily J, member 16
12795	870.935	-0.201806	0.064928	-3.10816	0.00188258	0.0272097	ENSMUSG00000028680	Plk3	polo like kinase 3
207393	5006.19	-0.201914	0.04453	-4.53434	5.78e-06	0.000468769	ENSMUSG00000043460	Elfn2	leucine rich repeat and fibronectin type III, extracellular 2
71793	475.753	-0.202054	0.0638099	-3.1665	0.00154286	0.0239931	ENSMUSG00000028016	Ints12	integrator complex subunit 12
26921	7725.63	-0.202174	0.069817	-2.89577	0.00378231	0.0420317	ENSMUSG00000026074	Map4k4	mitogen-activated protein kinase kinase kinase kinase 4
106861	3334.63	-0.202656	0.0494836	-4.09541	4.21e-05	0.00188962	ENSMUSG00000002475	Abhd3	abhydrolase domain containing 3
70686	1019.26	-0.202904	0.0721836	-2.81095	0.00493957	0.0502451	ENSMUSG00000030203	Dusp16	dual specificity phosphatase 16
20203	12526.6	-0.203006	0.0757735	-2.67911	0.00738175	0.0647443	ENSMUSG00000033208	S100b	S100 protein, beta polypeptide, neural
70354	6330.18	-0.2039	0.0558995	-3.64762	0.000264681	0.00706734	ENSMUSG00000035093	Secisbp2l	SECIS binding protein 2-like
15574	827.196	-0.204041	0.0590658	-3.45446	0.000551394	0.0116239	ENSMUSG00000020413	Hus1	HUS1 checkpoint clamp component
57437	2289.28	-0.204149	0.0729421	-2.79878	0.00512965	0.0511967	ENSMUSG00000015341	Golga7	golgi autoantigen, golgin subfamily a, 7
67469	1011.46	-0.20418	0.0591217	-3.45356	0.000553231	0.0116239	ENSMUSG00000032540	Abhd5	abhydrolase domain containing 5
319555	3202.5	-0.204258	0.056566	-3.61097	0.000305052	0.00768095	ENSMUSG00000048148	Nwd1	NACHT and WD repeat domain containing 1
104252	1243.08	-0.20462	0.0599788	-3.41154	0.000645978	0.0130382	ENSMUSG00000045664	Cdc42ep2	CDC42 effector protein (Rho GTPase binding) 2
114565	862.176	-0.204728	0.0605655	-3.38028	0.000724129	0.0142055	ENSMUSG00000046962	Zbtb21	zinc finger and BTB domain containing 21
403187	1625.91	-0.204772	0.051953	-3.94148	8.1e-05	0.00299399	ENSMUSG00000052214	Opa3	optic atrophy 3
260315	1106.67	-0.205088	0.0545457	-3.75993	0.000169964	0.00514951	ENSMUSG00000020181	Nav3	neuron navigator 3
105522	2548.09	-0.205395	0.0532301	-3.85862	0.00011403	0.0038376	ENSMUSG00000014496	Ankrd28	ankyrin repeat domain 28
384783	3478.44	-0.205432	0.0505757	-4.06187	4.87e-05	0.00207837	ENSMUSG00000038894	Irs2	insulin receptor substrate 2
73124	1657.26	-0.205501	0.0706968	-2.90679	0.00365156	0.0412189	ENSMUSG00000034109	Golim4	golgi integral membrane protein 4
269198	1341.51	-0.205577	0.0636893	-3.22782	0.0012474	0.0205472	ENSMUSG00000073664	Nbeal1	neurobeachin like 1
217258	701.193	-0.206153	0.0819991	-2.5141	0.0119338	0.0878865	ENSMUSG00000041828	Abca8a	ATP-binding cassette, sub-family A (ABC1), member 8a
320587	9420.17	-0.206183	0.0770924	-2.67449	0.00748436	0.0651072	ENSMUSG00000073680	Tmem88b	transmembrane protein 88B
331474	3135.71	-0.206393	0.041596	-4.96183	6.98e-07	9.68e-05	ENSMUSG00000049191	Rtl5	retrotransposon Gag like 5
56363	3952.04	-0.206656	0.0581232	-3.55547	0.000377301	0.00872616	ENSMUSG00000026109	Tmeff2	transmembrane protein with EGF-like and two follistatin-like domains 2
73729	685.943	-0.20669	0.0671795	-3.07668	0.00209321	0.0291872	ENSMUSG00000099689	Zfp383	zinc finger protein 383
380629	1021.92	-0.206706	0.0576362	-3.5864	0.000335274	0.00815905	ENSMUSG00000039879	Heca	hdc homolog, cell cycle regulator
67150	392.756	-0.206742	0.0842773	-2.45312	0.0141625	0.097589	ENSMUSG00000030788	Rnf141	ring finger protein 141
56473	6152.11	-0.206744	0.0662869	-3.11893	0.0018151	0.0266665	ENSMUSG00000024665	Fads2	fatty acid desaturase 2
71069	7301.84	-0.206953	0.0286026	-7.23545	4.64e-13	3.49e-09	ENSMUSG00000038143	Stox2	storkhead box 2
225998	540.182	-0.207358	0.0708877	-2.92517	0.00344273	0.0399616	ENSMUSG00000036192	Rorb	RAR-related orphan receptor beta
67993	373.914	-0.207387	0.0764014	-2.71445	0.00663867	0.0605806	ENSMUSG00000024228	Nudt12	nudix (nucleoside diphosphate linked moiety X)-type motif 12
238252	458.14	-0.207603	0.0742217	-2.79707	0.00515691	0.0513022	ENSMUSG00000043398	Gpr135	G protein-coupled receptor 135
243780	657.169	-0.207919	0.0584459	-3.55746	0.000374457	0.00869963	ENSMUSG00000037172	Dennd11	DENN domain containing 11
13405	2611.2	-0.207979	0.0428227	-4.85675	1.19e-06	0.000143382	ENSMUSG00000045103	Dmd	dystrophin, muscular dystrophy
23966	5070.21	-0.208336	0.0806672	-2.58266	0.00980407	0.077605	ENSMUSG00000048078	Tenm4	teneurin transmembrane protein 4
170638	6725.22	-0.208426	0.0608558	-3.42491	0.000615005	0.0125448	ENSMUSG00000046093	Hpcal4	hippocalcin-like 4
17433	31095	-0.208756	0.0717664	-2.90882	0.0036279	0.0411575	ENSMUSG00000032517	Mobp	myelin-associated oligodendrocytic basic protein
230648	3001.2	-0.208768	0.0720495	-2.89756	0.00376081	0.0419443	ENSMUSG00000034210	Efcab14	EF-hand calcium binding domain 14
11303	2037.42	-0.208958	0.0608194	-3.43572	0.000590991	0.0122006	ENSMUSG00000015243	Abca1	ATP-binding cassette, sub-family A (ABC1), member 1
219140	720.633	-0.209201	0.084352	-2.48009	0.0131348	0.0933519	ENSMUSG00000021990	Spata13	spermatogenesis associated 13
110596	1531.06	-0.20921	0.0506721	-4.12871	3.65e-05	0.00171057	ENSMUSG00000021662	Arhgef28	Rho guanine nucleotide exchange factor (GEF) 28
27008	5145.65	-0.209662	0.0538015	-3.89695	9.74e-05	0.00342214	ENSMUSG00000033039	Micall1	microtubule associated monooxygenase, calponin and LIM domain containing -like 1
232430	2667.34	-0.209727	0.0531475	-3.94614	7.94e-05	0.00295791	ENSMUSG00000032652	Crebl2	cAMP responsive element binding protein-like 2
20353	1001.1	-0.209874	0.0760473	-2.75978	0.00578395	0.0553216	ENSMUSG00000026121	Sema4c	sema domain, immunoglobulin domain (Ig), transmembrane domain (TM) and short cytoplasmic domain, (semaphorin) 4C
14017	1523.61	-0.209915	0.0743644	-2.82279	0.00476079	0.0491086	ENSMUSG00000078771	Evi2a	ecotropic viral integration site 2a
74053	630.811	-0.209964	0.0814132	-2.57899	0.00990902	0.0780741	ENSMUSG00000034813	Grip1	glutamate receptor interacting protein 1
22319	764.825	-0.210006	0.0820041	-2.56092	0.0104396	0.080603	ENSMUSG00000028955	Vamp3	vesicle-associated membrane protein 3
224794	2246.2	-0.210419	0.0551591	-3.81476	0.000136315	0.00434964	ENSMUSG00000023961	Enpp4	ectonucleotide pyrophosphatase/phosphodiesterase 4
68738	1135.61	-0.210506	0.0665007	-3.16547	0.00154833	0.0239991	ENSMUSG00000027452	Acss1	acyl-CoA synthetase short-chain family member 1
71602	975.472	-0.210784	0.0796842	-2.64524	0.00816329	0.0686449	ENSMUSG00000032220	Myo1e	myosin IE
14362	1103.91	-0.21106	0.0791917	-2.66517	0.00769484	0.0662635	ENSMUSG00000044674	Fzd1	frizzled class receptor 1
195727	574.399	-0.211509	0.0656005	-3.22419	0.00126328	0.0207356	ENSMUSG00000059493	Nhs	NHS actin remodeling regulator
170790	8837.12	-0.211588	0.0495633	-4.26905	1.96e-05	0.001148	ENSMUSG00000035805	Mlc1	megalencephalic leukoencephalopathy with subcortical cysts 1 homolog (human)
66866	484.946	-0.211794	0.0668428	-3.16854	0.00153206	0.0239162	ENSMUSG00000025078	Nhlrc2	NHL repeat containing 2
245880	5433.55	-0.212097	0.0490873	-4.3208	1.55e-05	0.00101314	ENSMUSG00000029636	Wasf3	WASP family, member 3
64451	8410.17	-0.21249	0.0416453	-5.10237	3.35e-07	5.61e-05	ENSMUSG00000020231	Dip2a	disco interacting protein 2 homolog A
66988	3092.55	-0.212686	0.0557533	-3.81477	0.000136312	0.00434964	ENSMUSG00000039682	Lap3	leucine aminopeptidase 3
12583	409.393	-0.212758	0.0692817	-3.07091	0.00213411	0.02965	ENSMUSG00000033022	Cdo1	cysteine dioxygenase 1, cytosolic
215653	4275.76	-0.212764	0.0546397	-3.89395	9.86e-05	0.00344745	ENSMUSG00000027339	Rassf2	Ras association (RalGDS/AF-6) domain family member 2
12340	759.453	-0.212859	0.0682126	-3.12053	0.00180527	0.0265949	ENSMUSG00000070372	Capza1	capping protein (actin filament) muscle Z-line, alpha 1
434008	2104.81	-0.212911	0.0532184	-4.0007	6.32e-05	0.00247787	ENSMUSG00000057716	Tmem178b	transmembrane protein 178B
66704	798.884	-0.212941	0.0595615	-3.57514	0.000350042	0.0083727	ENSMUSG00000033760	Rbm4b	RNA binding motif protein 4B
268390	785.979	-0.213045	0.0840199	-2.53565	0.0112239	0.0845779	ENSMUSG00000020288	Ahsa2	AHA1, activator of heat shock protein ATPase 2
665119	1043.22	-0.213388	0.0821463	-2.59766	0.00938625	0.0750705	ENSMUSG00000091712	Sec14l5	SEC14-like lipid binding 5
29876	7901.73	-0.21384	0.0557689	-3.83439	0.000125877	0.00414559	ENSMUSG00000037242	Clic4	chloride intracellular channel 4 (mitochondrial)
21873	2554	-0.213915	0.0498647	-4.2899	1.79e-05	0.00110776	ENSMUSG00000024812	Tjp2	tight junction protein 2
12874	5837.31	-0.213967	0.0529901	-4.03786	5.39e-05	0.00223018	ENSMUSG00000020841	Cpd	carboxypeptidase D
21871	2353.56	-0.214116	0.0374048	-5.72429	1.04e-08	4.56e-06	ENSMUSG00000038023	Atp6v0a2	ATPase, H+ transporting, lysosomal V0 subunit A2
217517	2705.21	-0.214344	0.0498152	-4.30278	1.69e-05	0.00106499	ENSMUSG00000046314	Stxbp6	syntaxin binding protein 6 (amisyn)
245446	973.441	-0.214498	0.0698955	-3.06884	0.00214891	0.0297483	ENSMUSG00000046699	Slitrk4	SLIT and NTRK-like family, member 4
387609	948.413	-0.214628	0.0578775	-3.70832	0.000208637	0.005877	ENSMUSG00000071757	Zhx2	zinc fingers and homeoboxes 2
18145	5465.53	-0.214736	0.0393512	-5.45692	4.84e-08	1.49e-05	ENSMUSG00000024413	Npc1	NPC intracellular cholesterol transporter 1
213556	664.287	-0.214949	0.0577833	-3.71992	0.000199286	0.0057183	ENSMUSG00000040852	Plekhh2	pleckstrin homology domain containing, family H (with MyTH4 domain) member 2
70546	1396.4	-0.215174	0.0665991	-3.23088	0.00123409	0.0204089	ENSMUSG00000039470	Zdhhc2	zinc finger, DHHC domain containing 2
622320	847.678	-0.215551	0.0638817	-3.37422	0.000740253	0.0143212	ENSMUSG00000044952	Kctd21	potassium channel tetramerisation domain containing 21
17725	123396	-0.215671	0.0606568	-3.55559	0.000377125	0.00872616	NA	mt-Rnr2	16S ribosomal RNA
53897	1304.03	-0.215738	0.0712091	-3.02964	0.00244845	0.0321863	ENSMUSG00000049721	Gal3st1	galactose-3-O-sulfotransferase 1
381110	262.17	-0.215985	0.0791331	-2.72939	0.0063451	0.0589297	ENSMUSG00000036368	Rmdn2	regulator of microtubule dynamics 2
13612	9188.17	-0.216709	0.0632616	-3.4256	0.000613449	0.0125297	ENSMUSG00000034488	Edil3	EGF-like repeats and discoidin I-like domains 3
20192	3115.73	-0.216779	0.0852604	-2.54255	0.0110046	0.0835803	ENSMUSG00000057378	Ryr3	ryanodine receptor 3
68743	3836.92	-0.21682	0.0823674	-2.63235	0.00847958	0.0701161	ENSMUSG00000036777	Anln	anillin, actin binding protein
16869	573.595	-0.216871	0.0851498	-2.54693	0.0108674	0.0828551	ENSMUSG00000018698	Lhx1	LIM homeobox protein 1
208151	3539.17	-0.217176	0.0508635	-4.26977	1.96e-05	0.001148	ENSMUSG00000070498	Tmem132b	transmembrane protein 132B
227937	13222.7	-0.217196	0.0493412	-4.40192	1.07e-05	0.000782085	ENSMUSG00000026991	Pkp4	plakophilin 4
233335	2924.2	-0.217381	0.0696938	-3.11908	0.00181417	0.0266665	ENSMUSG00000030554	Synm	synemin, intermediate filament protein
77771	5094.31	-0.217715	0.0452824	-4.80795	1.52e-06	0.000167516	ENSMUSG00000044647	Csrnp3	cysteine-serine-rich nuclear protein 3
327812	593.421	-0.21776	0.0730598	-2.98057	0.0028771	0.0351972	ENSMUSG00000085282	Gm15663	predicted gene 15663
54125	467.543	-0.218175	0.078691	-2.77256	0.00556175	0.0539683	ENSMUSG00000020474	Polm	polymerase (DNA directed), mu
11658	5658.29	-0.218842	0.0440044	-4.97318	6.59e-07	9.21e-05	ENSMUSG00000022636	Alcam	activated leukocyte cell adhesion molecule
235584	1529.94	-0.218863	0.0493091	-4.43859	9.06e-06	0.000676713	ENSMUSG00000053716	Dusp7	dual specificity phosphatase 7
99349	350.998	-0.218865	0.0761835	-2.87287	0.0040676	0.0444632	ENSMUSG00000027166	Dnajc24	DnaJ heat shock protein family (Hsp40) member C24
27057	617.346	-0.219037	0.0655889	-3.33954	0.00083918	0.0158363	ENSMUSG00000056234	Ncoa4	nuclear receptor coactivator 4
320247	451.776	-0.219217	0.0838447	-2.61457	0.0089341	0.0725118	NA	C030023E24Rik	RIKEN cDNA C030023E24 gene
74478	513.799	-0.219551	0.0681119	-3.22339	0.00126681	0.0207493	ENSMUSG00000071669	Snx29	sorting nexin 29
72114	339.679	-0.219609	0.078531	-2.79647	0.00516647	0.051331	ENSMUSG00000041995	Zbed3	zinc finger, BED type containing 3
12317	9360.32	-0.220127	0.0564861	-3.89702	9.74e-05	0.00342214	ENSMUSG00000003814	Calr	calreticulin
235344	918.138	-0.220334	0.0485826	-4.53525	5.75e-06	0.000468769	ENSMUSG00000037112	Sik2	salt inducible kinase 2
217864	419.613	-0.220658	0.0820676	-2.68874	0.00717231	0.0635427	ENSMUSG00000037896	Rcor1	REST corepressor 1
17708	416876	-0.220697	0.0714793	-3.08757	0.00201801	0.0285129	ENSMUSG00000064351	COX1	cytochrome c oxidase subunit I
18187	2760.82	-0.221059	0.0890225	-2.48318	0.0130215	0.0927893	ENSMUSG00000025969	Nrp2	neuropilin 2
243499	774.892	-0.22111	0.0615757	-3.59087	0.000329577	0.00804587	ENSMUSG00000052581	Lrrtm4	leucine rich repeat transmembrane neuronal 4
432450	1780.78	-0.221112	0.0517479	-4.27287	1.93e-05	0.00114474	ENSMUSG00000069670	Nkain2	Na+/K+ transporting ATPase interacting 2
20249	21360	-0.221189	0.0455215	-4.85901	1.18e-06	0.000142868	ENSMUSG00000037071	Scd1	stearoyl-Coenzyme A desaturase 1
18616	33959.2	-0.221194	0.0458428	-4.82506	1.4e-06	0.00015679	ENSMUSG00000002265	Peg3	paternally expressed 3
54601	1199.56	-0.221893	0.0520319	-4.26455	2e-05	0.00115813	ENSMUSG00000042903	Foxo4	forkhead box O4
101565	4817.62	-0.221971	0.0518631	-4.27995	1.87e-05	0.00112946	ENSMUSG00000033904	Ccp110	centriolar coiled coil protein 110
210104	296.417	-0.221988	0.0882647	-2.51502	0.0119025	0.087847	ENSMUSG00000056592	Zfp658	zinc finger protein 658
226025	4609.44	-0.222059	0.061497	-3.6109	0.00030514	0.00768095	ENSMUSG00000052387	Trpm3	transient receptor potential cation channel, subfamily M, member 3
110391	9380.99	-0.222074	0.0617755	-3.59485	0.000324578	0.00796833	ENSMUSG00000015806	Qdpr	quinoid dihydropteridine reductase
16562	9265.48	-0.222335	0.0530954	-4.18745	2.82e-05	0.0014808	ENSMUSG00000020821	Kif1c	kinesin family member 1C
71853	4411.79	-0.222903	0.0558181	-3.99338	6.51e-05	0.00254918	ENSMUSG00000020571	Pdia6	protein disulfide isomerase associated 6
93710	329.613	-0.222941	0.0783615	-2.84503	0.00444067	0.0470148	ENSMUSG00000103332	Pcdhga2	protocadherin gamma subfamily A, 2
50791	3964.64	-0.223344	0.0407616	-5.47927	4.27e-08	1.34e-05	ENSMUSG00000040003	Magi2	membrane associated guanylate kinase, WW and PDZ domain containing 2
15168	2610.33	-0.223573	0.0679869	-3.28846	0.00100735	0.0179	ENSMUSG00000028051	Hcn3	hyperpolarization-activated, cyclic nucleotide-gated K+ 3
76051	423.872	-0.223575	0.0828216	-2.69948	0.00694488	0.0624076	ENSMUSG00000062646	Ganc	glucosidase, alpha; neutral C
69085	362.072	-0.223673	0.0889577	-2.51437	0.0119245	0.0878765	ENSMUSG00000021621	Zcchc9	zinc finger, CCHC domain containing 9
331374	2281.77	-0.223736	0.0833627	-2.68389	0.0072771	0.0642122	ENSMUSG00000062393	Dgkk	diacylglycerol kinase kappa
331374	2281.77	-0.223736	0.0833627	-2.68389	0.0072771	0.0642122	ENSMUSG00000116051	Dgkk	diacylglycerol kinase kappa
108897	706.905	-0.223741	0.0652035	-3.43142	0.000600422	0.0123456	ENSMUSG00000001864	Aif1l	allograft inflammatory factor 1-like
280645	796.919	-0.223974	0.0770845	-2.90557	0.00366589	0.0412748	ENSMUSG00000026156	B3gat2	beta-1,3-glucuronyltransferase 2 (glucuronosyltransferase S)
207474	300.311	-0.224601	0.0774386	-2.90038	0.00372716	0.0417231	ENSMUSG00000041633	Kctd12b	potassium channel tetramerisation domain containing 12b
319830	536.081	-0.224836	0.0872715	-2.57628	0.00998696	0.0784471	ENSMUSG00000098912	1500004A13Rik	RIKEN cDNA 1500004A13 gene
20354	3458.94	-0.224888	0.0503191	-4.46923	7.85e-06	0.000612879	ENSMUSG00000021451	Sema4d	sema domain, immunoglobulin domain (Ig), transmembrane domain (TM) and short cytoplasmic domain, (semaphorin) 4D
71436	1287.42	-0.226017	0.0684557	-3.30166	0.000961161	0.0173914	ENSMUSG00000051379	Flrt3	fibronectin leucine rich transmembrane protein 3
229694	2443.69	-0.226038	0.0638901	-3.53792	0.000403298	0.00918921	ENSMUSG00000056145	AI504432	expressed sequence AI504432
75869	470.188	-0.226101	0.0687231	-3.29002	0.00100179	0.0178741	ENSMUSG00000017418	Arl5b	ADP-ribosylation factor-like 5B
547176	351.42	-0.226141	0.0687907	-3.28738	0.00101124	0.017918	ENSMUSG00000035045	Zc3h12b	zinc finger CCCH-type containing 12B
23794	443.677	-0.226266	0.09261	-2.44321	0.0145571	0.0993292	ENSMUSG00000022894	Adamts5	a disintegrin-like and metallopeptidase (reprolysin type) with thrombospondin type 1 motif, 5 (aggrecanase-2)
22032	564.143	-0.226354	0.0798986	-2.83302	0.00461112	0.0480807	ENSMUSG00000017386	Traf4	TNF receptor associated factor 4
272027	384.912	-0.228087	0.0675971	-3.37421	0.000740268	0.0143212	ENSMUSG00000035495	Tstd2	thiosulfate sulfurtransferase (rhodanese)-like domain containing 2
14561	742.796	-0.228627	0.0559812	-4.084	4.43e-05	0.00196767	ENSMUSG00000025352	Gdf11	growth differentiation factor 11
270120	3420.69	-0.228969	0.0666383	-3.436	0.000590368	0.0122006	ENSMUSG00000074505	Fat3	FAT atypical cadherin 3
330260	2088.48	-0.229152	0.0580702	-3.94612	7.94e-05	0.00295791	ENSMUSG00000032667	Pon2	paraoxonase 2
71778	2226.25	-0.229167	0.0476866	-4.80568	1.54e-06	0.000168229	ENSMUSG00000054920	Klhl5	kelch-like 5
14388	3453.86	-0.229379	0.0617668	-3.71363	0.000204306	0.0058064	ENSMUSG00000031714	Gab1	growth factor receptor bound protein 2-associated protein 1
225908	8502.4	-0.229427	0.061328	-3.74098	0.000183305	0.00540082	ENSMUSG00000036098	Myrf	myelin regulatory factor
14645	54459.9	-0.229712	0.0641381	-3.58152	0.000341597	0.00826063	ENSMUSG00000026473	Glul	glutamate-ammonia ligase (glutamine synthetase)
320910	1603.69	-0.229731	0.0630478	-3.64375	0.000268693	0.00716203	ENSMUSG00000025321	Itgb8	integrin beta 8
232157	326.095	-0.229801	0.0732516	-3.13715	0.001706	0.0257238	ENSMUSG00000043131	Mob1a	MOB kinase activator 1A
72301	3993.1	-0.2302	0.0617054	-3.73063	0.000191004	0.00557403	ENSMUSG00000062760	Shisal1	shisa like 1
71779	4414.89	-0.230247	0.0482103	-4.77589	1.79e-06	0.000188473	ENSMUSG00000025702	Marchf8	membrane associated ring-CH-type finger 8
78465	769.058	-0.230373	0.0881117	-2.61456	0.00893432	0.0725118	ENSMUSG00000070532	Ccdc190	coiled-coil domain containing 190
12043	1179.88	-0.230632	0.0578119	-3.98935	6.63e-05	0.0025732	ENSMUSG00000057329	Bcl2	B cell leukemia/lymphoma 2
70551	1052.2	-0.23104	0.0561702	-4.11322	3.9e-05	0.00178599	ENSMUSG00000041594	Tmtc4	transmembrane and tetratricopeptide repeat containing 4
100038725	376.264	-0.231174	0.0713328	-3.24079	0.00119201	0.0199273	ENSMUSG00000038594	Cep85l	centrosomal protein 85-like
240752	2173.18	-0.231209	0.0809273	-2.85699	0.00427673	0.0460693	ENSMUSG00000026447	Pik3c2b	phosphatidylinositol-4-phosphate 3-kinase catalytic subunit type 2 beta
67102	839.403	-0.231302	0.0609268	-3.79639	0.000146821	0.00460296	ENSMUSG00000022864	D16Ertd472e	DNA segment, Chr 16, ERATO Doi 472, expressed
67888	396.582	-0.231431	0.0926834	-2.49701	0.0125246	0.0905963	ENSMUSG00000069763	Tmem100	transmembrane protein 100
224079	1198.15	-0.231646	0.0503495	-4.60075	4.21e-06	0.000374244	ENSMUSG00000038094	Atp13a4	ATPase type 13A4
50770	5540.11	-0.232082	0.0950899	-2.44065	0.0146607	0.0996857	ENSMUSG00000031441	Atp11a	ATPase, class VI, type 11A
83964	2122.83	-0.232151	0.0507163	-4.57744	4.71e-06	0.000405669	ENSMUSG00000031990	Jam3	junction adhesion molecule 3
66917	3265.21	-0.232269	0.0618637	-3.75453	0.000173666	0.00523722	ENSMUSG00000001774	Chordc1	cysteine and histidine-rich domain (CHORD)-containing, zinc-binding protein 1
211652	2424.79	-0.232272	0.0569605	-4.07777	4.55e-05	0.00199565	ENSMUSG00000018849	Wwc1	WW, C2 and coiled-coil domain containing 1
229658	395.024	-0.233727	0.0915894	-2.5519	0.0107137	0.0820196	ENSMUSG00000027860	Vangl1	VANGL planar cell polarity 1
20496	7337.86	-0.233886	0.0836044	-2.79753	0.00514949	0.0512947	ENSMUSG00000024597	Slc12a2	solute carrier family 12, member 2
76775	313.23	-0.233928	0.0848943	-2.75552	0.00585989	0.055805	ENSMUSG00000031684	Slc10a7	solute carrier family 10 (sodium/bile acid cotransporter family), member 7
11864	14609.1	-0.234255	0.0443738	-5.27913	1.3e-07	2.89e-05	ENSMUSG00000015709	Arnt2	aryl hydrocarbon receptor nuclear translocator 2
12167	943.137	-0.234365	0.0611486	-3.83271	0.000126738	0.00414731	ENSMUSG00000052430	Bmpr1b	bone morphogenetic protein receptor, type 1B
71691	2780.9	-0.234404	0.052879	-4.43283	9.3e-06	0.000691007	ENSMUSG00000041141	Pnmal1	PNMA-like 1
75292	1235.9	-0.23446	0.0552969	-4.24002	2.23e-05	0.00125453	ENSMUSG00000024070	Prkd3	protein kinase D3
19651	2535.99	-0.235034	0.0466523	-5.03799	4.7e-07	7.16e-05	ENSMUSG00000031666	Rbl2	RB transcriptional corepressor like 2
232339	1102.13	-0.235423	0.0620159	-3.79617	0.000146948	0.00460296	ENSMUSG00000007827	Ankrd26	ankyrin repeat domain 26
218865	419.364	-0.236843	0.0940374	-2.51861	0.0117821	0.0874134	ENSMUSG00000015970	Chdh	choline dehydrogenase
246104	1639.62	-0.237295	0.0640391	-3.70548	0.000210991	0.00592162	ENSMUSG00000017692	Rhbdl3	rhomboid like 3
226777	662.061	-0.237314	0.0776264	-3.05713	0.00223466	0.030469	ENSMUSG00000039349	C130074G19Rik	RIKEN cDNA C130074G19 gene
238331	1260.97	-0.237369	0.069079	-3.43619	0.000589956	0.0122006	ENSMUSG00000048483	Zdhhc22	zinc finger, DHHC-type containing 22
98363	2453.41	-0.238117	0.081891	-2.90774	0.00364053	0.0412189	ENSMUSG00000026255	Efhd1	EF hand domain containing 1
19024	988.01	-0.23847	0.0710444	-3.35663	0.000788986	0.0151493	ENSMUSG00000036528	Ppfibp2	PTPRF interacting protein, binding protein 2 (liprin beta 2)
24136	3185.77	-0.238528	0.0692977	-3.44208	0.000577251	0.0120137	ENSMUSG00000026872	Zeb2	zinc finger E-box binding homeobox 2
24083	681.629	-0.238541	0.0769442	-3.10019	0.00193398	0.0276327	ENSMUSG00000018931	Natd1	N-acetyltransferase domain containing 1
71599	515.903	-0.238748	0.0740617	-3.22364	0.00126573	0.0207493	ENSMUSG00000051705	Senp8	SUMO/sentrin specific peptidase 8
20230	2734.09	-0.238762	0.0900346	-2.65189	0.00800419	0.0679009	ENSMUSG00000023927	Satb1	special AT-rich sequence binding protein 1
20681	2566.95	-0.238911	0.066923	-3.56994	0.000357069	0.00845862	ENSMUSG00000024176	Sox8	SRY (sex determining region Y)-box 8
242585	293.024	-0.238958	0.0900614	-2.65328	0.00797129	0.0676966	ENSMUSG00000028521	Slc35d1	solute carrier family 35 (UDP-glucuronic acid/UDP-N-acetylgalactosamine dual transporter), member D1
74519	1492.93	-0.239211	0.0468691	-5.10381	3.33e-07	5.61e-05	ENSMUSG00000015224	Cyp2j9	cytochrome P450, family 2, subfamily j, polypeptide 9
277468	2797.68	-0.23954	0.0661372	-3.62186	0.000292489	0.00747256	ENSMUSG00000036949	Slc39a12	solute carrier family 39 (zinc transporter), member 12
278279	1217.58	-0.240173	0.0524575	-4.57842	4.69e-06	0.000405669	ENSMUSG00000036019	Tmtc2	transmembrane and tetratricopeptide repeat containing 2
20423	442.68	-0.240464	0.0791109	-3.03959	0.00236902	0.0315617	ENSMUSG00000002633	Shh	sonic hedgehog
56543	5649.92	-0.240531	0.0775897	-3.10003	0.00193501	0.0276327	ENSMUSG00000040896	Kcnd3	potassium voltage-gated channel, Shal-related family, member 3
170788	214.532	-0.240571	0.0919179	-2.61724	0.00886449	0.0721736	ENSMUSG00000063681	Crb1	crumbs family member 1, photoreceptor morphogenesis associated
72948	20119.6	-0.240611	0.040057	-6.00671	1.89e-09	1.08e-06	ENSMUSG00000021573	Tppp	tubulin polymerization promoting protein
433926	1011.41	-0.240738	0.0641912	-3.75032	0.000176606	0.00528445	ENSMUSG00000070639	Lrrc8b	leucine rich repeat containing 8 family, member B
207683	1200.47	-0.241075	0.0660653	-3.64904	0.000263222	0.00705289	ENSMUSG00000022790	Igsf11	immunoglobulin superfamily, member 11
19249	1058.65	-0.241385	0.0590273	-4.08938	4.33e-05	0.00193378	ENSMUSG00000034573	Ptpn13	protein tyrosine phosphatase, non-receptor type 13
13822	3284.19	-0.241999	0.0492471	-4.91399	8.92e-07	0.000115339	ENSMUSG00000019978	Epb41l2	erythrocyte membrane protein band 4.1 like 2
100861793	267.455	-0.242111	0.0883505	-2.74035	0.00613737	0.0574165	NA	NA	NA
105855	285.823	-0.242194	0.0830962	-2.91463	0.00356115	0.0407823	ENSMUSG00000022488	Nckap1l	NCK associated protein 1 like
102502	1081.65	-0.242274	0.0681334	-3.55587	0.000376728	0.00872616	ENSMUSG00000049493	Pls1	plastin 1 (I-isoform)
319880	4260.38	-0.242889	0.0507114	-4.78965	1.67e-06	0.000179693	ENSMUSG00000020023	Tmcc3	transmembrane and coiled coil domains 3
14395	860.806	-0.24304	0.058243	-4.17286	3.01e-05	0.0015202	ENSMUSG00000000560	Gabra2	gamma-aminobutyric acid (GABA) A receptor, subunit alpha 2
233103	915.585	-0.243347	0.0610275	-3.98749	6.68e-05	0.0025869	ENSMUSG00000066571	Garre1	granule associated Rac and RHOG effector 1
21872	4943.51	-0.243414	0.0457209	-5.32392	1.02e-07	2.44e-05	ENSMUSG00000030516	Tjp1	tight junction protein 1
72823	246.416	-0.243514	0.096843	-2.51453	0.0119192	0.0878765	ENSMUSG00000052062	Pard3b	par-3 family cell polarity regulator beta
237010	1403.36	-0.244223	0.0852364	-2.86524	0.00416687	0.0452781	ENSMUSG00000025597	Klhl4	kelch-like 4
636808	802.753	-0.244251	0.072039	-3.39054	0.000697558	0.0138391	ENSMUSG00000070695	Cntnap5a	contactin associated protein-like 5A
83925	1009.78	-0.24442	0.0756708	-3.23005	0.0012377	0.0204466	ENSMUSG00000038679	Trps1	transcriptional repressor GATA binding 1
93889	344.353	-0.244685	0.080614	-3.03526	0.00240327	0.0318318	ENSMUSG00000048347	Pcdhb18	protocadherin beta 18
211712	8005.34	-0.244685	0.0526796	-4.64478	3.4e-06	0.000317331	ENSMUSG00000055421	Pcdh9	protocadherin 9
209032	292.357	-0.2447	0.0934066	-2.61973	0.00879988	0.0717615	ENSMUSG00000047749	Zc3hav1l	zinc finger CCCH-type, antiviral 1-like
68082	623.355	-0.244915	0.0613454	-3.9924	6.54e-05	0.00255328	ENSMUSG00000027001	Dusp19	dual specificity phosphatase 19
72135	826.374	-0.245123	0.0697614	-3.51374	0.000441843	0.00983436	ENSMUSG00000034910	Pygo1	pygopus 1
219134	269.012	-0.245602	0.0955459	-2.57051	0.0101548	0.0794006	ENSMUSG00000044461	Shisa2	shisa family member 2
229285	3569.49	-0.245762	0.0509513	-4.82346	1.41e-06	0.00015679	ENSMUSG00000036580	Spg20	spastic paraplegia 20, spartin (Troyer syndrome) homolog (human)
74648	793.677	-0.245954	0.0626556	-3.92549	8.66e-05	0.00317008	ENSMUSG00000040928	S100pbp	S100P binding protein
620592	601.861	-0.246582	0.0685584	-3.59667	0.000322317	0.00794428	ENSMUSG00000071719	Tmem28	transmembrane protein 28
14183	4038.67	-0.246757	0.0744098	-3.31619	0.000912548	0.0168285	ENSMUSG00000030849	Fgfr2	fibroblast growth factor receptor 2
93960	1063.1	-0.246881	0.0752952	-3.27884	0.00104234	0.0182588	ENSMUSG00000031661	Nkd1	naked cuticle 1
100041581	2156.91	-0.247217	0.0504398	-4.90124	9.52e-07	0.000121052	ENSMUSG00000038630	Zkscan16	zinc finger with KRAB and SCAN domains 16
93713	297.575	-0.247371	0.0760747	-3.25169	0.00114721	0.0193455	ENSMUSG00000103567	Pcdhga5	protocadherin gamma subfamily A, 5
56356	3405.27	-0.247402	0.0854072	-2.89673	0.00377074	0.0420215	ENSMUSG00000011884	Gltp	glycolipid transfer protein
94226	2720.63	-0.24752	0.0902795	-2.7417	0.00611217	0.0573902	ENSMUSG00000045087	S1pr5	sphingosine-1-phosphate receptor 5
94109	1889.85	-0.247788	0.0501428	-4.94164	7.75e-07	0.000104516	ENSMUSG00000060924	Csmd1	CUB and Sushi multiple domains 1
18992	2145.79	-0.248223	0.0854661	-2.90435	0.00368021	0.0413754	ENSMUSG00000095139	Pou3f2	POU domain, class 3, transcription factor 2
53320	509.096	-0.248654	0.0683271	-3.63918	0.000273511	0.00722783	ENSMUSG00000001773	Folh1	folate hydrolase 1
193736	366.267	-0.249489	0.0687076	-3.63117	0.000282135	0.0073422	ENSMUSG00000049823	Zbtb12	zinc finger and BTB domain containing 12
16332	1744.08	-0.249622	0.0504424	-4.94866	7.47e-07	0.000101708	ENSMUSG00000032737	Inppl1	inositol polyphosphate phosphatase-like 1
57896	701.151	-0.249643	0.0708218	-3.52494	0.000423571	0.00953811	ENSMUSG00000053012	Krcc1	lysine-rich coiled-coil 1
20348	1029.38	-0.249771	0.0995485	-2.50904	0.0121061	0.0887475	ENSMUSG00000028780	Sema3c	sema domain, immunoglobulin domain (Ig), short basic domain, secreted, (semaphorin) 3C
70152	1274.27	-0.249981	0.0581014	-4.3025	1.69e-05	0.00106499	ENSMUSG00000054619	Mettl7a1	methyltransferase like 7A1
14166	746.938	-0.250077	0.0914244	-2.73534	0.00623162	0.0580289	ENSMUSG00000042826	Fgf11	fibroblast growth factor 11
77739	856.347	-0.250169	0.0799922	-3.12741	0.00176353	0.0262553	ENSMUSG00000066113	Adamtsl1	ADAMTS-like 1
232441	770.775	-0.250245	0.102617	-2.43862	0.0147435	0.0997816	ENSMUSG00000030222	Rerg	RAS-like, estrogen-regulated, growth-inhibitor
14618	2859.76	-0.250512	0.0898781	-2.78724	0.00531591	0.0523079	ENSMUSG00000047797	Gjb1	gap junction protein, beta 1
21969	2668.89	-0.250717	0.0623599	-4.02049	5.81e-05	0.00233219	ENSMUSG00000070544	Top1	topoisomerase (DNA) I
30878	2478.53	-0.250887	0.0858914	-2.92098	0.00348929	0.0402333	ENSMUSG00000037010	Apln	apelin
94191	887.975	-0.251437	0.0762878	-3.2959	0.000981057	0.0176064	ENSMUSG00000052551	Adarb2	adenosine deaminase, RNA-specific, B2
14763	8487.41	-0.251628	0.0693699	-3.62733	0.000286364	0.00738449	ENSMUSG00000039904	Gpr37	G protein-coupled receptor 37
71721	1486.05	-0.251869	0.0574615	-4.38326	1.17e-05	0.00081736	ENSMUSG00000043259	Fam13c	family with sequence similarity 13, member C
56790	986.597	-0.252498	0.0702431	-3.59463	0.000324847	0.00796833	ENSMUSG00000027751	Supt20	SPT20 SAGA complex component
319554	426.07	-0.252542	0.0834035	-3.02796	0.0024621	0.0322548	ENSMUSG00000058258	Idi1	isopentenyl-diphosphate delta isomerase
433938	2099.98	-0.252551	0.0533062	-4.73773	2.16e-06	0.00022459	ENSMUSG00000070576	Mn1	meningioma 1
218442	5058.49	-0.252844	0.0717871	-3.52214	0.000428077	0.00959529	ENSMUSG00000021703	Serinc5	serine incorporator 5
11989	1447.56	-0.253375	0.0656865	-3.85734	0.00011463	0.00384097	ENSMUSG00000031297	Slc7a3	solute carrier family 7 (cationic amino acid transporter, y+ system), member 3
66922	262.75	-0.253717	0.0972291	-2.60948	0.00906798	0.0732487	ENSMUSG00000055723	Rras2	related RAS viral (r-ras) oncogene 2
217410	2220.23	-0.254454	0.0596551	-4.26542	2e-05	0.00115803	ENSMUSG00000020601	Trib2	tribbles pseudokinase 2
14828	14120.9	-0.254592	0.0779758	-3.26502	0.00109458	0.0187786	ENSMUSG00000026864	Hspa5	heat shock protein 5
19092	659.137	-0.25491	0.0811397	-3.14162	0.00168014	0.0254087	ENSMUSG00000029334	Prkg2	protein kinase, cGMP-dependent, type II
108797	434.972	-0.254941	0.0651172	-3.91511	9.04e-05	0.00325474	ENSMUSG00000057706	Mex3b	mex3 RNA binding family member B
17174	513.427	-0.254959	0.0877333	-2.90607	0.00365997	0.0412384	ENSMUSG00000022887	Masp1	mannan-binding lectin serine peptidase 1
217480	2755.55	-0.255163	0.0562929	-4.53277	5.82e-06	0.000468769	ENSMUSG00000036095	Dgkb	diacylglycerol kinase, beta
71774	502.26	-0.255272	0.0764115	-3.34075	0.000835524	0.0158231	ENSMUSG00000018387	Shroom1	shroom family member 1
100043324	178.259	-0.255471	0.0882059	-2.8963	0.00377592	0.0420215	ENSMUSG00000073198	Bnip3l-ps	BCL2/adenovirus E1B interacting protein 3-like, pseudogene
84652	916.07	-0.256198	0.0596885	-4.29225	1.77e-05	0.00110379	ENSMUSG00000028995	Fam126a	family with sequence similarity 126, member A
69528	257.354	-0.256201	0.080788	-3.17127	0.00151772	0.0237462	ENSMUSG00000031847	1700030J22Rik	RIKEN cDNA 1700030J22 gene
243385	351.758	-0.256675	0.0838428	-3.06139	0.00220315	0.030254	ENSMUSG00000045441	Gprin3	GPRIN family member 3
108071	4450.56	-0.256793	0.0684938	-3.74915	0.000177438	0.00529903	ENSMUSG00000049583	Grm5	glutamate receptor, metabotropic 5
210293	3210.25	-0.257386	0.0454145	-5.66748	1.45e-08	5.57e-06	ENSMUSG00000038608	Dock10	dedicator of cytokinesis 10
20356	3529	-0.257782	0.0716112	-3.59975	0.000318529	0.00787617	ENSMUSG00000022231	Sema5a	sema domain, seven thrombospondin repeats (type 1 and type 1-like), transmembrane domain (TM) and short cytoplasmic domain, (semaphorin) 5A
13642	837.484	-0.257806	0.0772547	-3.33709	0.000846606	0.0158971	ENSMUSG00000001300	Efnb2	ephrin B2
230157	3225.76	-0.257838	0.0640269	-4.02703	5.65e-05	0.00230089	ENSMUSG00000028347	Tmeff1	transmembrane protein with EGF-like and two follistatin-like domains 1
20692	42858.9	-0.257888	0.0492837	-5.23273	1.67e-07	3.47e-05	ENSMUSG00000018593	Sparc	secreted acidic cysteine rich glycoprotein
20563	2415.17	-0.258515	0.0667848	-3.87086	0.00010845	0.00369018	ENSMUSG00000031558	Slit2	slit guidance ligand 2
399603	211.132	-0.258747	0.103642	-2.49655	0.0125409	0.0905963	ENSMUSG00000072568	Lratd2	LRAT domain containing 1
228942	2319.84	-0.259823	0.0952817	-2.72689	0.00639348	0.0591979	ENSMUSG00000067578	Cbln4	cerebellin 4 precursor protein
16180	1597.74	-0.260219	0.0550227	-4.7293	2.25e-06	0.000232554	ENSMUSG00000022514	Il1rap	interleukin 1 receptor accessory protein
73100	576.122	-0.260324	0.0825842	-3.15222	0.00162032	0.024772	NA	2900092D14Rik	RIKEN cDNA 2900092D14 gene
17155	785.251	-0.260434	0.0697544	-3.73358	0.000188777	0.00553026	ENSMUSG00000003746	Man1a	mannosidase 1, alpha
140577	3542.32	-0.260717	0.0545253	-4.78158	1.74e-06	0.000185642	ENSMUSG00000040183	Ankrd6	ankyrin repeat domain 6
18606	16364.4	-0.261155	0.0701545	-3.72258	0.0001972	0.00566905	ENSMUSG00000022425	Enpp2	ectonucleotide pyrophosphatase/phosphodiesterase 2
214305	352.029	-0.261686	0.0718385	-3.6427	0.000269791	0.00716646	ENSMUSG00000021260	Hhipl1	hedgehog interacting protein-like 1
18600	2468.21	-0.262979	0.0800184	-3.28648	0.00101448	0.0179548	ENSMUSG00000028927	Padi2	peptidyl arginine deiminase, type II
20250	119007	-0.263251	0.0508809	-5.17386	2.29e-07	4.3e-05	ENSMUSG00000025203	Scd2	stearoyl-Coenzyme A desaturase 2
56332	1886.63	-0.264289	0.0695946	-3.79755	0.000146135	0.00459622	ENSMUSG00000032531	Amotl2	angiomotin-like 2
73204	224.438	-0.26474	0.103766	-2.55132	0.0107314	0.0821058	ENSMUSG00000085622	3110056K07Rik	RIKEN cDNA 3110056K07 gene
320404	6317.64	-0.26516	0.068738	-3.85754	0.000114532	0.00384097	ENSMUSG00000038855	Itpkb	inositol 1,4,5-trisphosphate 3-kinase B
17968	2598	-0.265168	0.0495534	-5.35117	8.74e-08	2.2e-05	ENSMUSG00000022762	Ncam2	neural cell adhesion molecule 2
17706	472.346	-0.265568	0.100434	-2.6442	0.0081885	0.0686691	ENSMUSG00000064356	ATP8	ATP synthase F0 subunit 8
207521	2710.57	-0.265593	0.0589084	-4.50858	6.53e-06	0.000522791	ENSMUSG00000039982	Dtx4	deltex 4, E3 ubiquitin ligase
71760	2851.08	-0.266078	0.0989589	-2.68877	0.00717159	0.0635427	ENSMUSG00000019232	Etnppl	ethanolamine phosphate phospholyase
16403	1137.23	-0.266336	0.0505884	-5.26476	1.4e-07	3.08e-05	ENSMUSG00000027111	Itga6	integrin alpha 6
73710	2643.1	-0.266514	0.0814413	-3.27247	0.00106611	0.0185274	ENSMUSG00000045136	Tubb2b	tubulin, beta 2B class IIB
52665	422.848	-0.267083	0.0784925	-3.40265	0.000667353	0.0133406	ENSMUSG00000019883	Echdc1	enoyl Coenzyme A hydratase domain containing 1
72978	449.968	-0.267219	0.104323	-2.56146	0.0104234	0.0805584	ENSMUSG00000026514	Cnih3	cornichon family AMPA receptor auxiliary protein 3
215280	1287.87	-0.267343	0.0610479	-4.37922	1.19e-05	0.000828865	ENSMUSG00000075284	Wipf1	WAS/WASL interacting protein family, member 1
64383	7347.73	-0.267364	0.0477246	-5.60223	2.12e-08	7.43e-06	ENSMUSG00000015149	Sirt2	sirtuin 2
66983	432.72	-0.267672	0.0803868	-3.3298	0.000869079	0.0162017	ENSMUSG00000046010	Zfp830	zinc finger protein 830
18822	2436.75	-0.269256	0.0497781	-5.40912	6.33e-08	1.73e-05	ENSMUSG00000019055	Plod1	procollagen-lysine, 2-oxoglutarate 5-dioxygenase 1
27276	32258.8	-0.269425	0.0643357	-4.18781	2.82e-05	0.0014808	ENSMUSG00000030701	Plekhb1	pleckstrin homology domain containing, family B (evectins) member 1
22754	524.869	-0.269715	0.0666369	-4.04753	5.18e-05	0.00216508	ENSMUSG00000031374	Zfp92	zinc finger protein 92
93715	541.231	-0.269778	0.100728	-2.67829	0.0073999	0.0647443	ENSMUSG00000103472	Pcdhga7	protocadherin gamma subfamily A, 7
53412	1968.52	-0.271217	0.0644884	-4.20568	2.6e-05	0.00140967	ENSMUSG00000067279	Ppp1r3c	protein phosphatase 1, regulatory subunit 3C
20917	285.997	-0.27168	0.11015	-2.46647	0.0136453	0.0955671	ENSMUSG00000061838	Suclg2	succinate-Coenzyme A ligase, GDP-forming, beta subunit
11647	326.817	-0.271704	0.0980761	-2.77034	0.00559973	0.0540979	ENSMUSG00000028766	Alpl	alkaline phosphatase, liver/bone/kidney
11865	740.859	-0.272008	0.0800585	-3.39762	0.000679758	0.0135599	ENSMUSG00000055116	Arntl	aryl hydrocarbon receptor nuclear translocator-like
[truncated: 306 more rows]

## Sheet: Data 2
Supplementary Data 2: Adult DRN (male) RNA-seq data (Susceptible vs. Control All), FDR<0.1, DisGeNET (FDR<0.05) – Fig. 1C
Term	P-value	Adjusted P-value	Odds Ratio	Genes
Epilepsy, Temporal Lobe	6.48449e-07	0.00519408	2.54476	GRIA1;KCNA1;KCNC4;PSEN2;SLC1A2;CACNA1A;CXCR4;PRICKLE1;SLC6A1;PTGS2;ICAM1;SOX2;GRM3;GRM2;GJA1;GRM5;SHH;DBP;GLRA3;PTPRZ1;MAP2;DPYSL2;KDR;MBP;SLIT2;GLUL;SCN1B;GABRA2;SLC12A2;ACOT7;KCNJ10;DAPK1;HTR1A;TBC1D9;PDYN;SSTR2;RGMA;GRIN1;VEGFA;SLC6A9;BCL2;HAP1;HCN2;NFE2L2
Major Depressive Disorder	1.51494e-05	0.046212	1.69352	CHRM3;APP;OXTR;HTR2C;LAMC2;VLDLR;HTR4;SAT1;CALB2;GRM3;FADS2;GRM2;GJA1;ALKBH5;GRM5;CCND1;GRM8;KDR;PDE4B;SOX9;EPHB1;GLUL;FADS1;ZHX2;RBFOX3;PRKCB;ELOVL5;TESC;SLC6A13;TBC1D9;PDYN;TNFRSF1B;FOXP2;SLC5A7;MAF;TAL1;PLCB1;SGK1;CLOCK;MET;PVALB;PDE9A;FKBP5;ND4;GRIA1;DNMT1;TOMM40;HLF;CNP;PSMD13;CHRNA7;SLC1A2;ADCY3;PTGS2;FAM214B;SLC1A6;PSMA7;NPAS2;CRHR1;PSMB4;GLRA3;ERBB3;MAP2;CMYA5;TPPP;XDH;WASF3;JUN;XBP1;GAD1…
Schizophrenia	2.07516e-05	0.046212	1.34248	ITSN2;IFITM3;APP;OXTR;MLC1;HTR4;ENO2;ZDHHC2;ICAM1;GLS;HERC2;DPYSL2;KDR;FAM53C;PIP4K2A;TRIM26;SOX6;RPS10;EPHB1;GLUL;PKNOX2;MECR;IL1R1;SLC6A13;ACSL6;SLC6A12;UNC5C;SLC6A11;PDYN;SOX10;ARC;DAAM2;FEZ1;UQCRC1;PADI2;ATP6V0D1;CLOCK;LMAN2L;SLC45A1;MTTP;SHOX2;LPAR1;AGAP1;AGAP3;PCDH17;PRDX2;CHST11;MAP2;CMYA5;ST8SIA4;HIVEP2;S100A11;JAG2;ABCA1;GSTM2;JUN;XBP1;CADM3;FZD3;BCL11A;MTERF4;IGF2;LIF;GRIN2C;MSRA;TH;SLC…
Varicosity	2.30772e-05	0.046212	3.21149	FOXC2;SYNM;JUN;SEMA3C;IRS1;EPAS1;ELN;HFE;ARHGAP24;ICAM1;VEGFA;NKAIN2;COL1A1;FIBP;DES;COL5A1;CAMK4;MGP;KDR;CALR;CBLN4;CHST3

## Sheet: Data 3
Supplementary Data 3: Adult DRN (male) RNA-seq data (Susceptible vs. Control All), FDR<0.1, Go BP (FDR<0.05) – Fig. 1C
Term	P-value	Adjusted P-value	Odds Ratio	Genes
nervous system development (GO:0007399)	7.85691e-10	3.76896e-06	2.16195	SEMA5A;CHRM3;SH3GL3;PLXND1;ROGDI;STMN3;MSI1;VLDLR;HAPLN4;HAPLN1;SHH;TMEM223;DPYSL4;CDH2;ZIC2;DPYSL2;TRIM3;ZIC1;ADORA1;DPF2;SOX8;SOX6;EPHB1;SEMA6B;MYLIP;TRPC5;SEMA6A;RBFOX3;ACTL6B;SOX14;PROX1;HPCAL4;SOX10;POU3F2;SREBF2;ZEB2;ALDH5A1;NAV3;FEZ1;TYRO3;MAL;HAP1;MET;NBL1;NLGN3;UNC119B;FUT10;SHOX2;LPAR1;CXCR4;CAPG;ASCL1;ACVR1B;NR2C2;VXN;ESS2;NPAS2;TRAK2;NEUROD2;NHLH2;EFNB3;MOBP;PTPRZ1;ERBB3;FLRT3;SLITRK1…
axonogenesis (GO:0007409)	3.70903e-08	8.89612e-05	2.476	SEMA5A;APP;NRP2;PTPRO;IRS2;VLDLR;PPP3CB;SHH;KIF5B;DAG1;EPHB1;SCN1B;SEMA6B;EPHA4;LYPLA2;SEMA6A;EPHA8;SEMA6D;GAB1;FRS2;UNC5C;GAB2;SHTN1;FEZ1;PARD3;DOK6;B4GALT6;NLGN3;GRB7;SEMA3C;LAMA1;SEMA3B;CXCR4;PIK3R1;IGSF9;EFNB2;EFNB1;EFNB3;SLITRK1;SLITRK4;SLITRK6;SLITRK5;CTNNA2;SLIT2;PDLIM7;VASP;NIBAN2;SEMA4D;USP9X;SEMA4C;SEMA4F;BAIAP2;S100B;RAB10;EFNA3;DAB1;FGFR2
adherens junction organization (GO:0034332)	1.20113e-07	0.000176733	5.43921	CADM3;CTNND1;CDH9;PVR;CDH8;CDH6;TJP1;AFDN;CDH2;CDH20;CDH10;CDH11;CDH22;CTNNA1;CDH24;CTNNB1;CDH15;PIP5K1C;FERMT2;JAM3
regulation of cell migration (GO:0030334)	1.4737e-07	0.000176733	2.00593	SEMA5A;IFITM1;CLIC4;MCTP1;SERPINE2;PLXND1;LAMC2;PTPRK;DOCK10;SHH;DAG1;KDR;ENPP2;CYP1B1;CPNE3;SEMA6B;EPHA4;PDGFRA;SUN2;SEMA6A;MYOC;IGFBP5;SPHK1;SEMA6D;MAGI2;ADAM10;DUSP22;RAP2C;MMP14;TMEFF2;FRMD5;RAP2A;NAV3;SPATA13;ADAM9;ITGA6;SGK1;HBEGF;CAMK2B;KANK1;GRB7;SEMA3C;SEMA3B;PPM1F;NKD1;PAK1;WNT11;PODXL;LMNA;GNA12;MGAT3;FLNA;PTK2B;CTNNA2;SLIT2;RFFL;ARSB;SASH1;MAP4K4;SPAG9;CD74;CARMIL2;XBP1;TCAF1;HACE1;SE…
axon guidance (GO:0007411)	1.93858e-07	0.000185988	2.52435	SEMA5A;NRP2;PLXND1;PTPRO;IRS2;LAMC2;VLDLR;SHH;ALCAM;KIF5B;DAG1;EPHB1;SCN1B;SEMA6B;EPHA4;LYPLA2;SEMA6A;EPHA8;SEMA6D;GAB1;FRS2;UNC5C;GAB2;TMEFF1;FEZ1;DOK6;GRB7;SEMA3C;LAMA1;SEMA3B;CXCR4;PIK3R1;NTN1;IGSF9;EFNB2;EFNB1;EFNB3;SLIT2;PDLIM7;VASP;NIBAN2;SEMA4D;SEMA4C;SEMA4F;VEGFA;EFNA3;DAB1;LHX1;PLXNB1
cell-cell junction assembly (GO:0007043)	4.22647e-07	0.000301534	4.22086	CTNND1;CDH9;CDH8;CDH6;CLDN11;TJP1;GJA1;GJB2;GJB1;CDH2;CDH20;CDH10;GJA4;CDH11;CDH22;FSCN1;PKP2;CTNNA1;CDH24;CTNNB1;PKP4;PIP5K1C;JAM3
myelination (GO:0042552)	4.40013e-07	0.000301534	5.16495	EIF2B5;ARHGEF10;EIF2B4;GAL3ST1;MYRF;MYOC;CXCR4;FAM126A;SOX10;SIRT2;NFASC;MARVELD1;PARD3;PLP1;MAL;MBP;ACSBG1;TPPP;B4GALT6
positive regulation of developmental process (GO:0051094)	8.81107e-07	0.000528334	2.54189	CAMK2B;PHLDB1;PAXIP1;TFRC;FOXO6;VLDLR;ACVR1B;NR2C2;GRIP1;NEUROD2;GJA1;SHH;BASP1;DVL1;LMNA;DAG1;ENPP2;KDR;SOX8;CCN2;SOX9;SOX6;ZBED3;MARCHF5;XBP1;NIBAN2;FOXD1;TLE6;VEGFA;BMP4;BMP2;REST;BMP1;LHX1;AGO2;TMEM119;SPIRE1;ADGRL1;BMPR1B;MAP3K13;PLCB1;BMPR1A;FOXA2
oligodendrocyte differentiation (GO:0048709)	2.42764e-06	0.00129393	9.61185	EIF2B5;EIF2B4;EIF2B3;SHH;MYRF;PTPRZ1;SOX8;SOX9;TPPP;SOX6;SOX10
regulation of canonical Wnt signaling pathway (GO:0060828)	3.00244e-06	0.00144027	2.1522	SEMA5A;PTPRO;CTNND1;USP34;SOX2;PSMD4;TMEM88;PSMD2;PSMD3;PSMD1;SOX9;LZTS2;ANKRD6;USP8;TLE2;AXIN2;TLE6;TLE5;PSMA6;GPRC5B;ZEB2;LATS2;DAAM2;FRMD8;PSME2;PFDN5;KANK1;PSMD13;TNKS;LRP4;PRICKLE1;NKD1;PSMA7;ARNTL;LRP6;PSMB6;PSMB4;WNT11;PSMB3;DVL1;GPC5;TBL1X;IGFBP6;ZBED3;COL1A1;RNF146;CYLD;BMP2;PSMC3;WNK2;OTULIN;CTNNB1;FGFR2;RNF220
chemical synaptic transmission (GO:0007268)	3.57345e-06	0.00155835	2.01745	CHRM3;KCNC4;HTR2C;HTR4;SLC6A1;CDH8;GRM3;GRM5;DLGAP1;PRKACB;DLGAP2;PPFIA3;SLC18A3;CHRNB3;PDYN;GABRG3;SYN1;CACNB1;SLC5A7;FCHSD2;DNAJC5;EXOC4;HAP1;NAPA;GRIA1;NLGN3;CNP;KCNA1;CHRNA7;STXBP2;CHAT;CHRNA6;SLC1A2;CACNA1A;AKAP5;SLC1A6;LIN7B;CAMKK2;LRP6;GLRA3;DVL1;MBP;SNCB;GABRD;GABRA2;GABRQ;SYT5;DTNA;PTPRN2;GAD1;GABRA3;HTR1A;GAD2;OPRK1;GRIN2C;HCRTR2;GRIN1;TH;CAMK4;PLP1;PDE7B;APBA2
central nervous system development (GO:0007417)	3.94531e-06	0.00157714	2.09539	SH3GL3;ITGAM;ROGDI;MAST1;HAPLN4;HAPLN1;PHF8;SHH;CDH2;ZIC2;ZIC1;SOX8;SOX9;SOX6;CDK5RAP3;SEMA6B;SHROOM2;PROX1;EML1;HPCAL4;SOX10;ALDH5A1;NDUFS4;UFC1;MAL;HAP1;PAFAH1B2;AMIGO3;MYRF;TUBGCP2;CXCR4;CAPG;PCDH18;NPAS2;NHLH2;PTPRZ1;ADAM23;MBP;TPPP;NKX2-2;EIF2B5;ARNT2;MARCKSL1;PTCH1;FOXJ1;ZIC4;ZIC5;GRIN2C;S100B;GRIN1;NR4A2;AHI1;RNF103;NES;ADGRL3;ZPR1
cell junction assembly (GO:0034329)	5.85982e-06	0.00216227	2.98728	NLGN3;PLXND1;CTNND1;CDH9;CDH8;CDH6;CDH2;CDH20;FLRT3;SLITRK1;SPOCK2;GJA4;CDH22;SLITRK6;CDH24;FLNA;VASP;TJP1;CDH10;CAPZA1;CDH11;FSCN1;PKP2;PKP4;ITGA6;FERMT2;ADGRL3;LIMS1
cell-cell junction organization (GO:0045216)	8.10061e-06	0.00277561	3.264	PRKCI;CADM3;CTNND1;CDH9;PVR;CDH8;CDH6;TJP1;AFDN;PARD6A;CDH2;CDH20;CDH10;GJA4;CDH11;CDH22;FSCN1;PKP2;CTNNA1;CDH24;PKP4;CDH15;LIMS1;TJP2
neuron projection morphogenesis (GO:0048812)	1.18904e-05	0.0033485	2.53455	APP;LRP4;LRP2;DOCK10;PAK1;ALCAM;FLRT3;MAP2;SLITRK1;SLITRK4;DVL1;CPNE1;SLITRK6;SLITRK5;DIP2A;NCKAP1L;CTNNA2;EPHB1;MAP4K4;MAPK8IP2;BAIAP2;S100B;MYO16;RAB10;SHTN1;ARC;IMPACT;TAOK3;PARD3;CTNNB1;PLXNB1;SGK1;NBL1;FGFR2
establishment or maintenance of apical/basal cell polarity (GO:0035088)	1.19407e-05	0.0033485	8.73417	CRB1;CLIC4;PRKCI;DLG3;LRRC7;PARD3;ERBIN;FSCN1;FOXJ1;PARD3B
regulation of muscle cell differentiation (GO:0051147)	1.25647e-05	0.0033485	5.24626	SPAG9;MEGF10;IGF2;HDAC9;MAPK12;MAPK11;CDH2;ID2;ABL1;CTNNA1;CTNNB1;CTNNA2;CDH15;FGFR2
semaphorin-plexin signaling pathway (GO:0071526)	1.25647e-05	0.0033485	5.24626	SEMA5A;SEMA6B;NRP2;SEMA6A;PLXND1;SEMA3C;SEMA4D;SEMA6D;SEMA3B;SEMA4C;SEMA4F;FLNA;PLXNB1;MET
proteasomal protein catabolic process (GO:0010498)	2.05877e-05	0.00519785	2.16246	UBXN2B;PSMD13;FAF1;SEL1L;AGAP3;RNF4;PSMA7;ARNTL;PSMB6;PSMB4;SHARPIN;PSMD4;PSMB3;PSMD2;PSMD3;TRIM3;PSMD1;TBL1X;RFFL;UBXN6;HACE1;FBXW7;SMURF1;DNAJB12;KCTD2;NR1D1;SIRT2;SPSB3;PSMA6;RNF126;ITCH;CDC34;IFI27;PSMC3;KCTD10;NEDD4;PSME2;CTNNB1;KCTD17;KBTBD7;CLOCK;RNF122;NFE2L2;RNF187
cell-cell adhesion via plasma-membrane adhesion molecules (GO:0098742)	2.86758e-05	0.00687789	2.2755	CRB1;TENM2;ITGAM;TENM4;AMIGO3;PCDHGB4;ITGAL;ATP2C1;CDH9;PVR;CDH8;FGFRL1;IGSF9;ICAM1;CDH6;IGSF21;ALCAM;CDH2;CDH20;FLRT3;SLITRK1;CDH22;CDH23;CDH24;HMCN1;LRRC4C;GPC6;CADM3;CRTAM;PCDHGC3;IGSF11;CLDN11;LRFN5;CDH10;CDH11;ADGRL1;CDH15;ADGRL3
Wnt signaling pathway, planar cell polarity pathway (GO:0060071)	4.96357e-05	0.0113382	2.92423	FZD1;FZD3;FZD2;PSMD13;SMURF1;MAGI2;PRICKLE1;CELSR3;PSMA7;PSMB6;VANGL1;PSMA6;PSMB4;PARD6A;WNT11;PSMD4;PSMC3;PSMB3;PSMD2;PSMD3;DVL1;PSMD1;PSME2
ubiquitin-dependent protein catabolic process (GO:0006511)	5.60641e-05	0.0122245	1.78356	PPP1R11;UBXN2B;RNF13;FAF1;OTUD7A;RNF19B;UBE2L6;CDC23;PSMD4;PSMD2;PSMD3;TRIM3;PSMD1;MYLIP;ARRDC1;FBXW7;KCTD2;FBXO10;SIRT2;KCTD6;RNF40;TOM1L1;PSMA6;RNF126;CDC34;IFI27;KCTD10;PSME2;KCTD17;CLOCK;RNF122;PSMD13;AGAP3;RNF4;PSMA7;ARNTL;PSMB6;PSMB4;SHARPIN;PSMB3;KCTD21;RNF217;MVB12A;TBL1X;BUB3;RFFL;UBQLN4;XBP1;ZRANB1;HACE1;ANKIB1;USP9X;SMURF1;ADRM1;RNF146;SPSB3;ITCH;PSMC3;RNF149;NEDD4;CTNNB1;KBTBD7;NFE2L2…
cellular response to growth factor stimulus (GO:0071363)	7.0718e-05	0.0147493	2.24733	LRP2;ACVR1B;ZFP36L2;CRKL;ZFP36L1;TMEM100;DSTYK;KDR;INPP5K;CPNE3;SOX9;SOX6;PDE8A;WNT2;MAP2K5;STAT5B;SEMA6A;SPHK1;MAGI2;SIRT2;MTSS2;VEGFA;ERN1;BMP4;DUSP22;NR4A1;BMP2;RAPGEF2;CTNNB1;BMPR1B;VSTM2A;CD44;BMPR1A;LIMS1;ZPR1
regulation of JNK cascade (GO:0046328)	8.58072e-05	0.0171507	2.59528	APP;HDAC3;PHLPP1;DUSP19;RASGRP1;RASSF2;PTK2B;CCN2;EPHB1;ANKRD6;FKTN;MAP4K4;MAP4K2;CARD9;MAPK8IP2;MTURN;DUSP22;CYLD;PER1;RAP2A;ITCH;TRAF4;TAOK3;TRAF3;PLCB1;FCGR2B
anterograde trans-synaptic signaling (GO:0098916)	9.24513e-05	0.0171706	1.93742	GRIA1;NLGN3;CHRM3;CNP;KCNA1;CHRNA7;KCNC4;CHRNA6;SLC1A2;CACNA1A;HTR2C;AKAP5;HTR4;SLC6A1;SLC1A6;CAMKK2;LRP6;GRM3;GRM5;GLRA3;DLGAP1;MBP;SNCB;PRKACB;GABRD;SLC18A3;GABRA2;GABRQ;SYT5;DTNA;CHRNB3;GAD1;GABRA3;HTR1A;GAD2;OPRK1;PDYN;GABRG3;SYN1;HCRTR2;GRIN1;CACNB1;CAMK4;EXOC4;PLP1;HAP1;PDE7B;APBA2
positive regulation of cell differentiation (GO:0045597)	9.89619e-05	0.0171706	1.90213	RIPOR2;IFITM1;TMEM100;GJA1;CDH2;CPNE1;KDR;CCN2;SOX9;SOX6;AXIN2;OLFM1;GPRC5B;PCP4;IMPACT;ZEB1;RAPGEF2;CDH15;PLCB1;NBL1;RBM24;DDR2;CDS1;FBN2;PLA2G3;CREBL2;ASCL1;ARNTL;ZFP36L1;NEUROD2;NOCT;CTNNA1;ABL1;CTNNA2;BCL9L;SPAG9;XBP1;MAPK12;COL1A1;BMP4;MAPK11;BMP2;REST;FES;ID2;TMEM119;CTNNB1;BMPR1B;FERMT2;BMPR1A
regulation of nucleotide-binding oligomerization domain containing 2 signaling pathway (GO:0070432)	0.000100846	0.0171706	39.2345	ERBIN;PTPN22;SLC15A4;HSPA1B;HSPA1A
positive regulation of canonical Wnt signaling pathway (GO:0090263)	0.000103804	0.0171706	2.36711	SEMA5A;KANK1;PSMD13;TNKS;USP34;PSMA7;ARNTL;PSMB6;PSMB4;PSMD4;PSMB3;PSMD2;PSMD3;PSMD1;GPC5;TBL1X;ZBED3;USP8;AXIN2;COL1A1;RNF146;PSMA6;GPRC5B;ZEB2;PSMC3;DAAM2;WNK2;PSME2;FGFR2;RNF220
regulation of primary metabolic process (GO:0080090)	0.000103804	0.0171706	2.36711	IDI1;HDAC3;SMARCD3;PSMD13;IRS2;ADIPOR1;PSMA7;TM7SF2;PSMB6;PSMB4;PSMD4;PSMB3;PSMD2;OPA3;PSMD3;PSMD1;TBL1X;GGPS1;ABCA7;NR1D2;NR1D1;SREBF2;NCOR2;PSMA6;GPAM;PSMC3;FASN;ID2;PSME2;CERS2
oligodendrocyte development (GO:0014003)	0.000148451	0.0222006	7.85423	EIF2B5;EIF2B4;EIF2B3;MYRF;PLP1;TPPP;B4GALT6;SOX10
regulation of axon extension involved in axon guidance (GO:0048841)	0.000148508	0.0222006	5.61324	SEMA5A;SEMA6B;SEMA6A;SEMA3C;SEMA4D;SEMA6D;SEMA3B;SEMA4C;SEMA4F;VEGFA
positive regulation of cell migration (GO:0030335)	0.000150341	0.0222006	1.85095	SEMA5A;DOCK5;LAMC2;CRKL;KDR;ENPP2;CPNE3;SOX9;SEMA6B;PDGFRA;SUN2;SEMA6A;MYOC;SPHK1;SEMA6D;GAB1;ADAM10;SHTN1;MMP14;RAPGEF2;ADAM9;ITGA6;DOCK1;DDR2;HBEGF;GRB7;SEMA3C;SEMA3B;ACVR1B;PPM1F;PAK1;WNT11;PODXL;PTK2B;NCKAP1L;S100A11;MAP4K4;SPAG9;CARMIL2;XBP1;HSPA5;SEMA4D;SEMA4C;SEMA4F;VEGFA;COL1A1;TJP1;BMP2;MYO1C;AGO2;FERMT2
dopaminergic neuron differentiation (GO:0071542)	0.000157353	0.0222006	6.42795	NR4A2;SHH;LMX1A;CDNF;CTNNB1;WNT2;LRP6;VEGFA;FOXA2
negative regulation of axon extension involved in axon guidance (GO:0048843)	0.000157353	0.0222006	6.42795	SEMA5A;SEMA6B;SEMA6A;SEMA3C;SEMA4D;SEMA6D;SEMA3B;SEMA4C;SEMA4F
negative regulation of canonical Wnt signaling pathway (GO:0090090)	0.000175819	0.0240973	2.12547	PSMD13;CTNND1;PTPRO;LRP4;PRICKLE1;NKD1;PSMA7;LRP6;SOX2;PSMB6;PSMB4;WNT11;PSMD4;TMEM88;PSMB3;PSMD2;PSMD3;DVL1;PSMD1;SOX9;IGFBP6;LZTS2;ANKRD6;TLE2;AXIN2;TLE6;TLE5;CYLD;PSMA6;BMP2;LATS2;PSMC3;FRMD8;PSME2;PFDN5
glial cell differentiation (GO:0010001)	0.000189457	0.0248245	4.80349	SOX2;EIF2B5;SHH;MYRF;CDH2;ERBB3;PTPRZ1;SOX8;SOX9;TPPP;SOX10
positive regulation of Wnt signaling pathway (GO:0030177)	0.000191475	0.0248245	2.17031	SEMA5A;KANK1;PSMD13;TNKS;USP34;PSMA7;ARNTL;PSMB6;PSMB4;SALL1;PSMD4;PSMB3;PSMD2;PSMD3;PSMD1;GPC5;TBL1X;ZBED3;USP8;ZRANB1;AXIN2;COL1A1;RNF146;PSMA6;BMP2;GPRC5B;ZEB2;PSMC3;DAAM2;WNK2;PSME2;FGFR2;RNF220
extracellular matrix organization (GO:0030198)	0.000209622	0.026462	1.77662	APP;COL18A1;SPARC;ITGAM;ITGB5;ELN;LAMC2;PLOD1;ITGAL;HAPLN1;ICAM1;ADAMTSL1;ADAMTS4;ADAMTS5;ADAMTS1;ADAMTSL3;CTSK;DAG1;KDR;FLOT1;CYP1B1;ITGB8;CAPN1;COL27A1;VWF;P3H2;ADAM10;ADAM19;MMP11;MMP14;COL4A4;PXDN;COL4A3;ITGA6;ITGA5;CD44;DDR2;PLEC;FBN2;LAMA1;CAPG;SCUBE1;FLRT2;SPOCK2;SERPINH1;GPM6B;JAM2;JAM3;LAMB3;COL22A1;COL1A1;BMP1;COL5A1;P4HA1;TLL2
supramolecular fiber organization (GO:0097435)	0.000250922	0.0299602	1.69893	APP;COL18A1;INPPL1;STMN3;UBE2L6;LAMC2;PLOD1;RND3;CYP1B1;COL27A1;TPM2;P3H2;SHROOM2;ADAM10;SHROOM1;ERMN;TLE6;KATNAL1;COL4A4;PXDN;COL4A3;CDC42EP2;ELMO3;ITGA6;DDR2;PLEC;TNXB;TUBGCP2;RHOBTB3;FIGN;CST3;KASH5;MYO6;SERPINH1;MYH11;TPPP;ZBED3;PLK3;MARCKSL1;LAMB3;USP9X;COL22A1;CRIPT;KLHL24;CCDC88B;COL1A1;MYO1D;MYO1E;TSPAN15;BFSP2;TSPAN14;BMP1;DES;MYO1C;COL5A1;P4HA1;MYO5B;MYO5C;TUBGCP5;TLL2;TUBGCP4;VIM
regulation of establishment of planar polarity (GO:0090175)	0.000251895	0.0299602	2.6258	FZD1;FZD3;FZD2;PSMD13;SMURF1;PRICKLE1;CELSR3;PSMA7;PSMB6;VANGL1;PSMA6;PSMB4;PARD6A;WNT11;PSMD4;PSMC3;PSMB3;PSMD2;PSMD3;DVL1;PSMD1;PSME2
non-canonical Wnt signaling pathway (GO:0035567)	0.00025607	0.0299602	2.29982	PSMD13;PRICKLE1;CELSR3;PSMA7;PSMB6;PPP3CB;PSMB4;GNG2;PARD6A;WNT11;PSMD4;PSMB3;PSMD2;PSMD3;DVL1;PSMD1;FZD1;FZD3;FZD2;SMURF1;VANGL1;PSMA6;PSMC3;AGO1;AGO2;PSME2;CTNNB1;PLCB1
cellular response to peptide hormone stimulus (GO:0071375)	0.000264588	0.0302197	2.43248	IRS1;ADCY3;IRS2;PIK3R2;PIK3R1;HDAC9;CRHR1;ZFP36L1;INPP5K;PRKACB;PCK2;PRKCI;XBP1;PRKCD;SORBS1;NR4A2;RAB10;NR4A1;RAB31;NR4A3;PKM;TBC1D4;TRIB3;LPIN2;SLC25A33
MAPK cascade (GO:0000165)	0.00027191	0.0303338	1.75483	IRS1;IRS2;SPRED1;PSMD4;PSMD2;PSMD3;KDR;PSMD1;PRKG2;SOX9;GOLGA7;JAK3;PDGFRA;MAP2K2;FRS2;IL17RD;DUSP7;PSMA6;MRAS;LRRC7;IL3RA;PSME2;RAPGEF2;MET;HBEGF;CAMK2B;PSMD13;TGFA;PIK3R2;PIK3R1;RASGRP1;PSMA7;ZFP36L2;CAMKK2;RASGRP3;ZFP36L1;PSMB6;PAK1;PSMB4;ERBB3;PSMB3;MBP;MAP4K4;MAPK12;GRIN1;MAPK11;PSMC3;TAOK3;ZDHHC9;DLG3;ABHD17A;RGL3;RGL1;KBTBD7;FGFR2
protein localization to membrane (GO:0072657)	0.000283119	0.0308665	1.97428	RAB3C;CD81;ZDHHC23;ZDHHC22;ITGAL;ZDHHC2;LIN7B;SYNE3;PRAM1;SAV1;LRP6;SLC9A3R2;EFR3A;ARL5B;TMEM88;DVL1;FLOT1;INPP5K;FLNA;PPIL2;KCNB1;SMURF1;TESC;PTCH1;MAGI2;ANK1;FAM126A;RAB10;TSPAN15;RAP2A;TSPAN14;DLG3;NPC1;LRRC7;ABHD17A;TSPAN17;PKP2;RAPGEF2;FERMT2
neural crest cell development (GO:0014032)	0.00030282	0.0322806	3.55191	SEMA5A;SEMA6B;SEMA6A;SEMA3C;SEMA4D;PDCD6;SEMA6D;SEMA3B;SEMA4C;SEMA4F;SOX10;SHH;CDH2;SOX8
cell junction organization (GO:0034330)	0.00031031	0.0323226	2.82228	NLGN3;VASP;APP;PRKCI;CHRNA7;LRP4;SLC6A1;TJP1;GRM5;PPFIBP2;CAPZA1;DVL1;FLNA;SNCB;PPFIA4;PPFIA3;FERMT2;LIMS1;TJP2
chaperone cofactor-dependent protein refolding (GO:0051085)	0.000325041	0.0323226	4.91103	DNAJB1;SDF2L1;HSPA5;ST13;DNAJB4;DNAJB12;DNAJB13;HSPA13;HSPA1B;HSPA1A
regulation of myelination (GO:0031641)	0.000325041	0.0323226	4.91103	MYRF;TENM4;PTPRZ1;TMEM98;PARD3;TPPP;TNFRSF1B;JAM2;SIRT2;ZPR1
response to insulin (GO:0032868)	0.000344788	0.0323226	2.62507	PRKCI;XBP1;IRS1;SORT1;IRS2;PIK3R2;PIK3R1;SORBS1;HDAC9;ZFP36L1;RAB10;PKM;RAB31;TBC1D4;EIF6;INPP5K;TRIB3;LPIN2;SLC25A33;PCK2;ZBED3
negative regulation of cell motility (GO:2000146)	0.000354486	0.0323226	2.32867	KANK1;IFITM1;CLIC4;MCTP1;PTPRK;SHH;WNT11;SPOCK3;DAG1;CYP1B1;SLIT2;EPHA4;CD74;TCAF1;IGFBP5;MAGI2;BST2;DUSP22;RAP2C;AFDN;FRMD5;RAP2A;TMEFF2;NAV3;NF2;CRK
skeletal system development (GO:0001501)	0.000357185	0.0323226	2.0829	UCMA;HHIP;SHOX2;XYLT1;HAPLN4;HAPLN1;PAPSS1;ADAMTS4;GJA1;WNT11;TRPS1;CREB3L2;ITGB8;BPNT2;SOX9;SOX6;TGM2;GDF10;GDF11;SLC10A7;MYOC;IGF2;COL1A1;BMP2;MMP14;BMP1;CDH11;ALPL;TRIP11;BMPR1B;INHA;FGFR2;CD44
regulation of cell death (GO:0010941)	0.000361014	0.0323226	2.42433	PRR7;CHRNA7;FAF1;CTSZ;RRAS2;TXNDC12;PARK7;AXIN2;TNFRSF1B;NPAS2;ACER2;BMP4;IMPACT;CALCR;WNT11;CCN2;SNCB;EPHB1;PDE8A;CRYAB;FERMT2;RAD18;HSPA1B;HSPA1A
'de novo' posttranslational protein folding (GO:0051084)	0.00037417	0.0323226	4.32265	DNAJB1;SDF2L1;HSPA5;ST13;DNAJB4;ENTPD5;DNAJB12;DNAJB13;HSPA13;HSPA1B;HSPA1A
negative regulation of axon extension (GO:0030517)	0.00037417	0.0323226	4.32265	RTN4R;SEMA5A;SEMA6B;SEMA6A;SEMA3C;SEMA4D;MAP2;SEMA6D;SEMA3B;SEMA4C;SEMA4F
negative regulation of Wnt signaling pathway (GO:0030178)	0.00037492	0.0323226	1.96083	PSMD13;CTNND1;PTPRO;LRP4;PRICKLE1;NKD1;PSMA7;LRP6;SOX2;PSMB6;PSMB4;WNT11;PSMD4;TMEM88;PSMB3;PSMD2;PSMD3;DVL1;PSMD1;SOX9;IGFBP6;LZTS2;ANKRD6;TLE2;SHISA2;AXIN2;TLE6;TLE5;CYLD;PSMA6;BMP2;LATS2;PSMC3;FRMD8;PSME2;PFDN5;TRABD2B;VGLL4
positive regulation of neural precursor cell proliferation (GO:2000179)	0.000377333	0.0323226	5.43842	FZD3;SMARCD3;RASSF10;CTNNB1;LRP2;PROX1;TOX;NES;VEGFA
calcium-dependent cell-cell adhesion via plasma membrane cell adhesion molecules (GO:0016339)	0.00039776	0.0327507	3.93054	CDH6;PCDHGB4;CDH20;CDH10;CDH22;PCDHGC3;CDH11;CDH23;CDH24;ATP2C1;CDH9;CDH8
long-chain fatty-acyl-CoA biosynthetic process (GO:0035338)	0.000409639	0.0327507	6.28268	ELOVL1;ACSL1;ELOVL5;ACSL6;ACSBG1;ACSL3;ACSF3;HACD2
regulation of B cell differentiation (GO:0045577)	0.000409639	0.0327507	6.28268	XBP1;MMP14;SYK;ID2;NCKAP1L;INHA;ZFP36L2;ZFP36L1
regulation of cartilage development (GO:0061035)	0.000409639	0.0327507	6.28268	BMP4;BMP2;BMP1;WNT11;TRPS1;SOX9;BMPR1B;SOX6
modulation of chemical synaptic transmission (GO:0050804)	0.000416678	0.0327673	2.34521	NLGN3;APP;MCTP1;CHRNA7;CACNA1A;CPLX2;GRM3;ABR;GRM2;GRM5;RIMS3;CDH2;GRM8;EIF4EBP2;DLGAP1;LRRC4C;DLGAP2;SLC12A2;IQSEC2;MAPK8IP2;SYN1;BAIAP3;STX1B;ARC;NRG3
L-alpha-amino acid transmembrane transport (GO:1902475)	0.000464174	0.0359136	4.62189	SLC7A5;SLC25A29;SLC6A9;SLC7A8;SLC1A2;SLC3A2;SLC1A6;SLC25A22;SLC38A5;SLC7A3
regulation of lipid metabolic process (GO:0019216)	0.000491698	0.0374393	2.47519	IDI1;HDAC3;SMARCD3;GGPS1;MID1IP1;RORC;PRKAG2;IRS2;ABCA7;NR1D2;NR1D1;ADIPOR1;SREBF2;TM7SF2;NCOR2;GPAM;OPA3;FASN;ID2;THRSP;TBL1X;CERS2
negative regulation of chemotaxis (GO:0050922)	0.000512278	0.0378061	4.11658	SEMA5A;SEMA6B;ANGPT2;SEMA6A;SEMA3C;SEMA4D;SEMA6D;SEMA3B;SEMA4C;SEMA4F;SLIT2
regulation of NMDA receptor activity (GO:2000310)	0.000512278	0.0378061	4.11658	CAMK2B;GRIA1;APP;DLG3;SLC6A9;DAPK1;LRRC7;PTK2B;CAPN1;MAPK8IP2;GRIN1
heterophilic cell-cell adhesion via plasma membrane cell adhesion molecules (GO:0007157)	0.000521521	0.0378444	3.5245	CRB1;TENM2;CADM3;AMIGO3;TENM4;CRTAM;ITGAL;PVR;ICAM1;IGSF21;ALCAM;ADGRL1;HMCN1
neural crest cell migration (GO:0001755)	0.000528575	0.0378444	3.7731	SEMA5A;SEMA6B;SHH;SEMA6A;SEMA3C;SEMA4D;SEMA6D;SEMA3B;SEMA4C;SOX8;SEMA4F;SOX10
midbrain dopaminergic neuron differentiation (GO:1904948)	0.000583663	0.041174	9.41833	FZD1;NR4A2;LMX1A;CTNNB1;WNT2;LRP6
positive regulation of focal adhesion assembly (GO:0051894)	0.000637598	0.0436937	5.7112	MYOC;ABL1;KDR;PPM1F;FERMT2;VEGFA;LIMS1;MAP4K4
ureteric bud development (GO:0001657)	0.000637598	0.0436937	5.7112	BMP4;BMP2;SALL1;WNT11;LHX1;FOXJ1;SLIT2;FGFR2
proteasome-mediated ubiquitin-dependent protein catabolic process (GO:0043161)	0.000664237	0.0448781	1.67124	UBXN2B;FAF1;CDC23;PSMD4;PSMD2;PSMD3;TRIM3;PSMD1;UBXN4;FBXW7;FBXO2;DNAJB12;KCTD2;SIRT2;PSMA6;RNF126;CDC34;IFI27;KCTD10;PSME2;KCTD17;CLOCK;RNF122;PSMD13;DERL3;SEL1L;AGAP3;UBR1;UBE2J2;RNF4;PSMA7;ARNTL;HSP90B1;PSMB6;PSMB4;SHARPIN;PSMB3;TBL1X;BUB3;RFFL;HACE1;HSPA5;SGTB;SMURF1;FBXO31;SPSB3;ITCH;RNF103;PSMC3;NEDD4;CTNNB1;KBTBD7;FBXL6;NFE2L2;RNF187;TAF1
negative chemotaxis (GO:0050919)	0.000690486	0.0460036	3.92924	SEMA6B;SEMA6A;SEMA3C;SEMA4D;SEMA6D;SEMA3B;SEMA4C;SEMA4F;UNC5C;SLIT2;NTN1
gamma-aminobutyric acid metabolic process (GO:0009448)	0.0007463	0.0483784	31.3737	ALDH5A1;GAD1;GAD2;ABAT
regulation of kidney development (GO:0090183)	0.0007463	0.0483784	31.3737	BMP4;FOXD1;SOX8;SOX9

## Sheet: Data 4
Supplementary Data 4: Adult DRN (male) RNA-seq data (Susceptible vs. Control Down), FDR<0.1, DisGeNET (FDR<0.05) – Extended Data Fig. 1A
Term	P-value	Adjusted P-value	Odds Ratio	Genes
Autistic Disorder	2.88206e-07	0.00151928	1.9666	SEMA5A;APP;SETD2;OXTR;NRP2;KDM5C;SLC40A1;ABAT;VLDLR;HTR4;CDH9;CDH8;RYR3;PHF8;CRKL;PREX1;GRIP1;GJA1;GRM5;LASP1;RIMS3;DPYSL2;PDE4B;SPX;DLGAP2;GLUL;GPR37;FOXP2;PARD3B;ALDH5A1;CDH10;ITGA6;SIK1;CLOCK;CRK;MET;RAPGEF4;GRIA1;NLGN3;PCDH10;CHRNA7;SLC1A2;AGAP1;LRP2;NPAS2;FXR1;PTPRZ1;MAP2;NHS;EIF4EBP2;DMD;MBP;CSMD3;STXBP6;OTX1;GPR155;SCN3A;WNT2;GABRA2;PCDH9;TMEM132B;GAD1;GABRA3;GAD2;VEGFA;MYO1D;BMP4;AHI1;GAT…
Epilepsy, Temporal Lobe	4.50892e-07	0.00151928	3.07796	GRIA1;KCNC4;SLC1A2;CXCR4;PRICKLE1;SLC6A1;SOX2;GRM3;GJA1;GRM5;SHH;GLRA3;PTPRZ1;MAP2;DPYSL2;KDR;MBP;SLIT2;GLUL;GABRA2;SLC12A2;KCNJ10;DAPK1;PDYN;SSTR2;RGMA;VEGFA;SLC6A9;BCL2;HAP1;NFE2L2
Schizophrenia	1.10424e-06	0.00248048	1.5295	ITSN2;CHRM3;APP;OXTR;WWC1;RTKN2;MLC1;HTR4;SAT1;ZDHHC2;FADS2;GRIP1;HERC2;CCND2;RIMS3;CCND1;DPYSL2;FAM53C;KDR;PIP4K2A;TRIM26;SOX6;EPHB1;GLUL;FADS1;PKNOX2;MAGI1;SLC30A3;MAGI2;ACSL6;SLC6A11;PDYN;POU3F2;SOX10;FOXP2;ERMN;ARC;FOLH1;LMX1A;DAAM2;FEZ1;PADI2;PKP4;CLOCK;ND4;GRIA1;DNMT1;CNP;LMAN2L;CHRNA7;SHOX2;CHAT;MTTP;GPR85;LPAR1;SLC1A2;AGAP1;NPAS2;PCDH17;EFNB2;MOBP;CHST11;MAP2;CDH20;ST8SIA4;MBP;WNT2;JAG2;A…
Prostatic Neoplasms	1.8457e-06	0.00310954	1.57253	ITSN2;AHCYL2;SPARC;CD82;SERPINE2;IRS1;HHIP;ITSN1;CTNND1;SOX2;GJA1;RASSF2;CCND2;ALCAM;PNP;SESN3;CCND1;CDH2;KDR;DAG1;CPNE3;SOX9;LZTS2;PRKACB;PDGFRA;CASR;ENTPD5;ADAM10;ACSL3;TOM1L1;INPP4B;FOLH1;GPD2;PARD3;SELENOP;MAL;ADAM9;TRIB2;DNMT1;SLC45A3;EPAS1;LPAR1;TGFA;PIK3R1;ADIPOR1;NDRG1;FUT4;ZFP36L2;HSP90B1;RASGRP3;ABR;CALCR;MYO6;MBP;STAT5B;JUN;SDF2L1;HSPA5;MCAM;PTCH1;ELL2;IGF2R;LRP1B;BMP4;CYLD;TSGA10;NR4A…
Glioma	9.54017e-06	0.0128582	1.44311	SEMA5A;SH3GL3;APP;PHLDB1;SPARC;CD81;HHIP;ITSN1;CTNND1;CPOX;MSI1;PVR;SOX2;GJA1;RASSF2;CCND2;PNP;CCND1;CDH2;KIF5B;RAVER2;KDR;SOX9;SOX6;EPHB1;GLUL;SLC39A4;DYNC2H1;EPHA4;PDGFRA;ST6GAL1;CASR;PRKCI;SEMA6A;DAPK1;MAGI3;LMO2;ADAM10;ATP1B2;SOX10;ADAM19;ERN1;MYCN;STIM1;FSCN1;SPARCL1;FREM2;GRIA1;DNMT1;EPAS1;TNKS;IGSF1;SEL1L;SLC1A2;TGFA;FOXO4;PIK3R1;NDRG2;NDRG1;FUT4;HSP90B1;RASGRP3;EFNB2;EFNB3;MAP2;SERPINH1;A…
Abnormal behavior	1.34099e-05	0.0150615	2.10694	GRIA1;NLGN3;APP;OXTR;SETD2;MEGF10;CHRNA7;GPR85;HTR2C;UBR1;ARHGAP6;HDAC9;GRM3;GJA1;GRM5;PNP;DPYSL2;PDE4B;PIP4K2A;NDN;DMD;CSMD1;GABRA2;MAGI1;SEMA6A;GAD1;GABRA3;GAD2;OPRK1;PEX1;OLIG2;PDYN;S100B;RGMA;AHI1;CLCN6;LRFN5;GJB1;ALDH5A1;TH;FEZ1;BCL2;CALR;HAP1;CLOCK;FGFR2
Major Depressive Disorder	1.68919e-05	0.0162621	1.90864	CHRM3;APP;OXTR;HTR2C;VLDLR;HTR4;SAT1;GRM3;FADS2;GJA1;ALKBH5;GRM5;CCND1;KDR;PDE4B;SOX9;EPHB1;GLUL;FADS1;ZHX2;ELOVL5;PDYN;FOXP2;SLC5A7;TAL1;PLCB1;CLOCK;MET;ND4;GRIA1;DNMT1;CNP;CHRNA7;SLC1A2;ADCY3;NPAS2;GLRA3;ERBB3;MAP2;TPPP;WASF3;JUN;XBP1;GAD1;GABRA3;GAD2;S100B;VEGFA;NR4A2;BCL9;LRFN5;REST;TH;PLP1;BCL2;HSPA1B;FGFR2;HSPA1A
Visual seizure	2.20347e-05	0.0171162	2.51861	GRIA1;NRP2;PLPPR1;CHRNA7;CHAT;ABAT;PRICKLE1;SLC6A1;GJA1;CCND1;PTPRZ1;ADAMTS1;GLUL;WNT2;SLC12A2;MARCKSL1;HSPA5;GAD2;OPRK1;SLC6A11;PDYN;SSTR2;S100B;SREBF2;ARC;REST;PLP1;ALPL;CYTB;NFE2L2
Alzheimer's Disease	2.28588e-05	0.0171162	1.44245	APP;SERPINE2;IRS1;WWC1;ITSN1;PCDH11X;INPPL1;CPOX;MSI1;IRS2;IL1RAP;HTR4;LIPA;SOX2;GRIP1;GJA1;PNP;CCND1;CDH2;BMPER;DPYSL2;ENPP2;PRKACB;EPHB1;GLUL;EPHA4;ST6GAL1;CASR;SEMA6A;SLC30A3;DAPK1;ACSL6;ADAM10;FRMD4A;PDYN;GABRG3;POU3F4;ARC;FOLH1;TYRO3;ADAM9;SUCLG2;PKP4;MASP1;CLOCK;ND4;GRIA1;KHDRBS2;DNMT1;PAXIP1;CNP;CHRNA7;SEL1L;CHAT;HPCA;SLC1A2;NDRG2;NKAIN2;CALCR;MOBP;MAP2;MYO6;ABL1;COX1;MBP;TPPP;SKIL;ABCA1;S…
Narcolepsy	4.85462e-05	0.0312725	2.25702	TENM2;DNMT1;HDAC9;NKAIN2;FSTL5;SNX29;GRM5;EGFLAM;ADAMTSL3;PDE4B;GPC5;CTNNA2;CSMD3;LRRC4C;ACSS1;EPHB1;DLGAP2;VAT1L;MAGI1;TMEM132B;GAD2;PDYN;GABRG3;VAV1;FOXP2;TJP1;ITCH;MRAS;STIM1;LRRC7;PDE7B;CLOCK;TRIB2;FREM2
Depressive disorder	5.10458e-05	0.0312725	1.69022	APP;OXTR;DGKB;WWC1;HTR2C;CPOX;VLDLR;HTR4;SLC6A1;SAT1;SOX2;GRM3;GJA1;GRM5;DPYSL2;KDR;PDE4B;EPHB1;GLUL;USP8;EPHA4;ARHGEF10;PRKCI;CASR;CHRNB3;ADAM10;PDYN;SIRT2;SLCO1C1;SLC5A7;DEPDC7;FOLH1;TAL1;CLOCK;CRK;MET;RAPGEF4;ND4;GRIA1;DNMT1;CNP;SLC20A2;PON2;CHAT;CHRNA6;SLC1A2;NDRG2;HDAC9;NPAS2;ARNTL;FXR1;COX1;CSMD2;KCNJ2;ABCA1;FZD1;SLC12A2;XBP1;SORT1;GAD1;GABRA3;SPRY4;LIF;OPRK1;S100B;VEGFA;NR4A2;AHI1;PEX5L;TH…
Degenerative polyarthritis	6.68569e-05	0.0375457	1.58553	APP;SETD2;CLIC4;CD82;SERPINE2;HHIP;HDAC11;DUSP19;SLC40A1;XYLT1;IL1RAP;PTPRK;RYR3;ADAMTS4;ADAMTS5;SHH;GJA1;ALCAM;LBH;CDH2;SCRN1;ADAMTS1;DPYSL2;CTSK;TRPS1;KDR;SOX9;PRKACB;EDIL3;PDGFRA;ADAM10;TENT5A;PDYN;SREBF2;ERN1;SLC5A7;MMP14;NAV3;CDH11;SIK3;PADI2;MAL;CLOCK;CRYAB;MET;CRK;CNGB1;DNMT1;SEMA3C;SLC20A2;EPAS1;PTGER2;CHAT;LPAR1;TGFA;CXCR4;FOXO4;PIK3R1;ADIPOR1;NTN1;NPAS2;HSP90B1;ARNTL;EFNB2;GANAB;CALCR;C…
Bilateral microphthalmos	7.28498e-05	0.0377642	9.36821	SOX2;GRIP1;GJA1;SHH;PTCH1;PXDN;FREM2

## Sheet: Data 5
Supplementary Data 5: Adult DRN (male) RNA-seq data (Susceptible vs. Control Up), FDR<0.1, DisGeNET (FDR<0.05) – Extended Data Fig. 1B
Term	P-value	Adjusted P-value	Odds Ratio	Genes
No enrichment observed

## Sheet: Data 6
Supplementary Data 6: Adult DRN (male) RNA-seq data (Susceptible vs. Control Down), FDR<0.1, GO BP (FDR<0.05) – Extended Data Fig. 1A
Term	P-value	Adjusted P-value	Odds Ratio	Genes
nervous system development (GO:0007399)	7.33246e-12	2.91465e-08	2.76965	SEMA5A;CHRM3;SH3GL3;MSI1;VLDLR;SHH;CDH2;DPYSL2;DPF2;SOX8;SOX6;EPHB1;MYLIP;TRPC5;SEMA6A;SOX14;PROX1;HPCAL4;SOX10;POU3F2;SREBF2;ZEB2;ALDH5A1;NAV3;FEZ1;TYRO3;MAL;HAP1;MET;NLGN3;UNC119B;FUT10;SHOX2;LPAR1;CXCR4;ASCL1;ACVR1B;NR2C2;VXN;NPAS2;TRAK2;NHLH2;EFNB3;MOBP;PTPRZ1;ERBB3;FLRT3;SLITRK1;SPOCK2;SLITRK6;ST8SIA4;MBP;PCDH1;WNT2;GPM6B;FKTN;ARNT2;GDF11;MARCKSL1;CRIM1;S100B;VEGFA;AHI1;NFASC;GJB1;LHX1;NES;F…
axonogenesis (GO:0007409)	2.23872e-09	4.44946e-06	3.17907	SEMA5A;NLGN3;APP;NRP2;SEMA3C;PTPRO;CXCR4;IRS2;PIK3R1;VLDLR;IGSF9;EFNB2;EFNB1;SHH;EFNB3;SLITRK1;KIF5B;SLITRK4;DAG1;SLITRK6;SLITRK5;CTNNA2;SLIT2;EPHB1;EPHA4;SEMA6A;NIBAN2;SEMA4D;USP9X;SEMA6D;SEMA4C;GAB1;FRS2;GAB2;S100B;RAB10;SHTN1;EFNA3;FEZ1;PARD3;DOK6;FGFR2
adherens junction organization (GO:0034332)	3.15466e-08	3.99369e-05	7.18014	CTNND1;CDH9;PVR;CDH8;CDH6;TJP1;AFDN;CDH2;CDH20;CDH10;CDH11;CTNNA1;CDH24;CTNNB1;FERMT2;JAM3
regulation of cell migration (GO:0030334)	5.0956e-08	3.99369e-05	2.39157	SEMA5A;CLIC4;SERPINE2;PTPRK;DOCK10;SHH;DAG1;KDR;ENPP2;CPNE3;EPHA4;PDGFRA;SEMA6A;SEMA6D;MAGI2;ADAM10;DUSP22;RAP2C;MMP14;TMEFF2;FRMD5;RAP2A;NAV3;SPATA13;ADAM9;ITGA6;HBEGF;KANK1;SEMA3C;PPM1F;NKD1;GNA12;MGAT3;CTNNA2;SLIT2;RFFL;ARSB;SASH1;MAP4K4;SPAG9;XBP1;TCAF1;HACE1;SEMA4D;HSPA5;RCC2;SEMA4C;VEGFA;TJP1;IGSF10;AFDN;BMP2;PLXNB1;AMOTL2;NF2;FERMT2
neuron projection morphogenesis (GO:0048812)	5.72456e-08	3.99369e-05	3.722	APP;LRP4;LRP2;DOCK10;ALCAM;FLRT3;MAP2;SLITRK1;SLITRK4;CPNE1;SLITRK6;SLITRK5;DIP2A;NCKAP1L;CTNNA2;EPHB1;MAP4K4;S100B;MYO16;RAB10;SHTN1;ARC;IMPACT;TAOK3;PARD3;CTNNB1;PLXNB1;FGFR2
cellular response to growth factor stimulus (GO:0071363)	6.65234e-08	3.99369e-05	3.49196	LRP2;ACVR1B;ZFP36L2;CRKL;ZFP36L1;TMEM100;DSTYK;KDR;CPNE3;SOX9;SOX6;PDE8A;WNT2;STAT5B;SEMA6A;MAGI2;SIRT2;MTSS2;VEGFA;ERN1;BMP4;DUSP22;NR4A1;BMP2;RAPGEF2;CTNNB1;BMPR1B;VSTM2A;BMPR1A;LIMS1
axon guidance (GO:0007411)	7.03291e-08	3.99369e-05	3.10975	SEMA5A;NRP2;SEMA3C;PTPRO;CXCR4;IRS2;PIK3R1;VLDLR;NTN1;IGSF9;EFNB2;EFNB1;SHH;ALCAM;EFNB3;KIF5B;DAG1;SLIT2;EPHB1;EPHA4;SEMA6A;NIBAN2;SEMA4D;SEMA6D;SEMA4C;GAB1;FRS2;GAB2;VEGFA;TMEFF1;EFNA3;FEZ1;DOK6;LHX1;PLXNB1
positive regulation of developmental process (GO:0051094)	8.16077e-08	4.05488e-05	3.29033	PHLDB1;PAXIP1;FOXO6;VLDLR;ACVR1B;NR2C2;GRIP1;GJA1;SHH;BASP1;DAG1;ENPP2;KDR;SOX8;SOX9;SOX6;ZBED3;XBP1;NIBAN2;VEGFA;BMP4;BMP2;REST;LHX1;AGO2;TMEM119;SPIRE1;BMPR1B;MAP3K13;PLCB1;BMPR1A;FOXA2
cell-cell junction assembly (GO:0007043)	1.01435e-07	4.48004e-05	5.55774	CTNND1;CDH9;CDH8;CDH6;CLDN11;TJP1;GJA1;GJB1;CDH2;CDH20;CDH10;CDH11;FSCN1;CTNNA1;CDH24;CTNNB1;PKP4;JAM3
cell junction assembly (GO:0034329)	3.78229e-07	0.000150346	4.08165	NLGN3;CTNND1;CDH9;CDH8;CDH6;TJP1;CDH2;CDH20;FLRT3;SLITRK1;CDH10;SPOCK2;CAPZA1;CDH11;FSCN1;SLITRK6;CDH24;PKP4;ITGA6;FERMT2;ADGRL3;LIMS1
establishment or maintenance of apical/basal cell polarity (GO:0035088)	8.88709e-07	0.000313396	13.2709	CRB1;CLIC4;PRKCI;LRRC7;PARD3;ERBIN;FSCN1;FOXJ1;PARD3B
chemical synaptic transmission (GO:0007268)	9.46102e-07	0.000313396	2.44373	GRIA1;NLGN3;CHRM3;CNP;CHRNA7;KCNC4;CHAT;CHRNA6;SLC1A2;HTR2C;AKAP5;HTR4;SLC6A1;CDH8;LRP6;GRM3;GRM5;GLRA3;MBP;PRKACB;DLGAP2;SLC18A3;GABRA2;GABRQ;SYT5;DTNA;PTPRN2;CHRNB3;GAD1;GABRA3;GAD2;OPRK1;PDYN;GABRG3;CACNB1;SLC5A7;FCHSD2;TH;DNAJC5;EXOC4;PLP1;HAP1;PDE7B
myelination (GO:0042552)	1.08835e-06	0.000332785	6.08786	ARHGEF10;GAL3ST1;MYRF;CXCR4;FAM126A;SOX10;SIRT2;NFASC;PARD3;PLP1;MAL;MBP;ACSBG1;TPPP
'de novo' posttranslational protein folding (GO:0051084)	1.78982e-06	0.000508182	8.11847	DNAJB1;SDF2L1;HSPA5;ST13;DNAJB4;ENTPD5;DNAJB12;DNAJB13;HSPA13;HSPA1B;HSPA1A
chaperone cofactor-dependent protein refolding (GO:0051085)	2.26302e-06	0.000599699	9.22023	DNAJB1;SDF2L1;HSPA5;ST13;DNAJB4;DNAJB12;DNAJB13;HSPA13;HSPA1B;HSPA1A
cell-cell junction organization (GO:0045216)	3.26449e-06	0.000811021	4.16473	PRKCI;CTNND1;CDH9;PVR;CDH8;CDH6;TJP1;AFDN;CDH2;CDH20;CDH10;CDH11;FSCN1;CTNNA1;CDH24;PKP4;LIMS1;TJP2
anterograde trans-synaptic signaling (GO:0098916)	5.96992e-06	0.00139591	2.49418	GRIA1;NLGN3;CHRM3;CNP;CHRNA7;KCNC4;CHRNA6;SLC1A2;HTR2C;AKAP5;HTR4;SLC6A1;LRP6;GRM3;GRM5;GLRA3;MBP;PRKACB;SLC18A3;GABRA2;GABRQ;SYT5;DTNA;CHRNB3;GAD1;GABRA3;GAD2;OPRK1;PDYN;GABRG3;CACNB1;EXOC4;PLP1;HAP1;PDE7B
glial cell differentiation (GO:0010001)	7.1521e-06	0.00157942	7.76316	SOX2;SHH;MYRF;CDH2;ERBB3;PTPRZ1;SOX8;SOX9;TPPP;SOX10
cell-cell adhesion via plasma-membrane adhesion molecules (GO:0098742)	1.04821e-05	0.00219297	2.8041	CRB1;TENM2;ITGAM;TENM4;PCDHGB4;ATP2C1;CDH9;PVR;CDH8;FGFRL1;IGSF9;CDH6;ALCAM;CDH2;CDH20;FLRT3;SLITRK1;CDH24;HMCN1;LRRC4C;PCDHGC3;IGSF11;CLDN11;LRFN5;CDH10;CDH11;ADGRL3
dopaminergic neuron differentiation (GO:0071542)	1.7126e-05	0.0032417	9.82152	NR4A2;SHH;LMX1A;CTNNB1;WNT2;LRP6;VEGFA;FOXA2
oligodendrocyte differentiation (GO:0048709)	1.7126e-05	0.0032417	9.82152	SHH;MYRF;PTPRZ1;SOX8;SOX9;TPPP;SOX6;SOX10
positive regulation of cell differentiation (GO:0045597)	2.04268e-05	0.00369075	2.33583	FBN2;RIPOR2;CREBL2;ASCL1;ARNTL;ZFP36L1;TMEM100;GJA1;CDH2;CPNE1;KDR;CTNNA1;ABL1;SOX9;CTNNA2;SOX6;BCL9L;SPAG9;XBP1;AXIN2;BMP4;GPRC5B;BMP2;IMPACT;REST;ZEB1;ID2;TMEM119;RAPGEF2;CTNNB1;PLCB1;BMPR1B;RBM24;FERMT2;BMPR1A
midbrain dopaminergic neuron differentiation (GO:1904948)	2.35166e-05	0.00406428	17.6575	FZD1;NR4A2;LMX1A;CTNNB1;WNT2;LRP6
Ras protein signal transduction (GO:0007265)	3.35705e-05	0.00556012	2.86497	ARHGEF11;USP8;DNMT1;JUN;HACE1;GARRE1;PLK2;RRAS2;ARHGAP6;NTN1;RERG;CRKL;RASGRP3;RAP2C;GNA13;SHTN1;RAP2A;MRAS;GNA12;G3BP2;CDC42EP2;CDC42EP1;RAPGEF2
positive regulation of neural precursor cell proliferation (GO:2000179)	3.87462e-05	0.0059286	8.41755	FZD3;RASSF10;CTNNB1;LRP2;PROX1;TOX;NES;VEGFA
negative regulation of cellular response to growth factor stimulus (GO:0090288)	3.87783e-05	0.0059286	3.69612	NIBAN2;SKOR2;SMURF1;SPRY4;CRIM1;SHISA2;LRP2;EPN2;APLN;BMP2;BMPER;NEDD4;SLIT2;BMPR1B;SKIL;BMPR1A
central nervous system development (GO:0007417)	4.57169e-05	0.00654265	2.23437	SH3GL3;ITGAM;MYRF;CXCR4;PCDH18;NPAS2;PHF8;NHLH2;SHH;CDH2;PTPRZ1;SOX8;MBP;SOX9;TPPP;SOX6;NKX2-2;ARNT2;MARCKSL1;PTCH1;SHROOM2;FOXJ1;PROX1;S100B;EML1;HPCAL4;SOX10;NR4A2;AHI1;ALDH5A1;MAL;HAP1;NES;PAFAH1B2;ADGRL3
regulation of muscle cell differentiation (GO:0051147)	4.60866e-05	0.00654265	5.89811	SPAG9;MEGF10;CDH2;ID2;ABL1;CTNNA1;CTNNB1;CTNNA2;HDAC9;FGFR2
regulation of neuron projection development (GO:0010975)	4.93351e-05	0.0067623	2.64822	SCARB2;KANK1;PTPRO;LPAR1;EFNB2;CDH2;KIF13B;DENND5A;CSMD3;CTNNA2;LRRC4C;ARSB;FZD1;EPHA4;MYLIP;PRKCI;MAGI2;ATP1B2;STX1B;ARC;LRRC7;RAPGEF2;PTPN9;ITGA6;TOX
calcium-dependent cell-cell adhesion via plasma membrane cell adhesion molecules (GO:0016339)	6.01807e-05	0.00797394	5.67095	CDH6;PCDHGB4;CDH20;CDH10;PCDHGC3;CDH11;CDH24;ATP2C1;CDH9;CDH8
long-chain fatty-acyl-CoA biosynthetic process (GO:0035338)	7.28498e-05	0.00902218	9.36821	ELOVL1;ACSL1;ELOVL5;ACSL6;ACSBG1;ACSL3;HACD2
regulation of B cell differentiation (GO:0045577)	7.28498e-05	0.00902218	9.36821	XBP1;MMP14;SYK;ID2;NCKAP1L;ZFP36L2;ZFP36L1
alpha-linolenic acid metabolic process (GO:0036109)	7.81406e-05	0.00902218	12.6112	ELOVL1;FADS2;ACSL1;ELOVL5;HSD17B4;FADS1
gamma-aminobutyric acid metabolic process (GO:0009448)	7.87633e-05	0.00902218	58.7786	ALDH5A1;GAD1;GAD2;ABAT
positive regulation of cell-substrate junction organization (GO:0150117)	7.94406e-05	0.00902218	7.36457	ABL1;KDR;PIK3R1;PPM1F;FERMT2;VEGFA;LIMS1;MAP4K4
negative regulation of cell motility (GO:2000146)	0.000106518	0.0114016	2.95902	EPHA4;KANK1;TCAF1;CLIC4;MAGI2;PTPRK;DUSP22;RAP2C;AFDN;FRMD5;SHH;RAP2A;TMEFF2;NAV3;SPOCK3;DAG1;NF2;SLIT2;CRK
positive regulation of focal adhesion assembly (GO:0051894)	0.000108996	0.0114016	8.58707	ABL1;KDR;PPM1F;FERMT2;VEGFA;LIMS1;MAP4K4
ureteric bud development (GO:0001657)	0.000108996	0.0114016	8.58707	BMP4;BMP2;SALL1;LHX1;FOXJ1;SLIT2;FGFR2
positive regulation of cell migration (GO:0030335)	0.000112022	0.0114177	2.15009	SEMA5A;DOCK5;SEMA3C;ACVR1B;PPM1F;CRKL;KDR;ENPP2;CPNE3;NCKAP1L;SOX9;MAP4K4;SPAG9;PDGFRA;XBP1;SEMA6A;HSPA5;SEMA4D;SEMA6D;SEMA4C;GAB1;ADAM10;VEGFA;TJP1;SHTN1;MMP14;BMP2;AGO2;RAPGEF2;ADAM9;ITGA6;DOCK1;FERMT2;HBEGF
neuron differentiation (GO:0030182)	0.0001189	0.0118157	2.48705	TENM2;TENM4;RORB;ASCL1;VXN;LRP6;SHH;WNT2;FZD1;FZD3;XBP1;IRX6;ACSL3;OLIG2;POU3F2;VEGFA;NR4A2;LMX1A;ID2;LHX1;CTNNB1;LHX5;MET;NEUROG2;FOXA2
regulation of myelination (GO:0031641)	0.000150454	0.0145867	6.54558	MYRF;TENM4;PTPRZ1;TMEM98;PARD3;TPPP;JAM2;SIRT2
positive regulation of embryonic development (GO:0040019)	0.000158465	0.0149976	7.9261	NIBAN2;TENM4;LHX1;NR2C2;PLCB1;FOXA2;ZBED3
neuron projection extension (GO:1990138)	0.000164246	0.0151832	5.52541	NLGN3;SEMA5A;NRP2;IMPACT;ALCAM;FLRT3;USP9X;CPNE1;CTNNB1
positive regulation of phosphorylation (GO:0042327)	0.000173536	0.0156774	2.14998	APP;CHRNA7;SLC4A4;CRKL;FXR1;DSTYK;CCND2;CCND1;ERBB3;KCTD20;KDR;ABL1;NCKAP1L;SOX9;EPHB1;PDE8A;EPHA4;PDGFRA;SEMA4D;ENTPD5;AXIN2;VEGFA;BMP4;RAP2A;BMP2;MAVS;PRXL2C;TYRO3;TMEM119;ITGA6;MET;FGFR2
negative regulation of transcription from RNA polymerase II promoter in response to stress (GO:0097201)	0.000203101	0.0175505	14.7031	DNAJB1;IMPACT;JUN;SIRT2;HSPA1A
regulation of endoplasmic reticulum unfolded protein response (GO:1900101)	0.000203101	0.0175505	14.7031	ERN1;XBP1;FICD;HSPA5;PIK3R1
central nervous system neuron differentiation (GO:0021953)	0.000210808	0.017829	5.30411	NR4A2;LMX1A;MAP2;LHX1;CTNNB1;PROX1;TOX;WNT2;LRP6
regulation of nucleotide-binding oligomerization domain containing 2 signaling pathway (GO:0070432)	0.000224275	0.0182233	29.3878	ERBIN;SLC15A4;HSPA1B;HSPA1A
positive regulation of vascular associated smooth muscle cell proliferation (GO:1904707)	0.000224639	0.0182233	7.35956	ERN1;DNMT1;JUN;GJA1;NR4A3;ADAMTS1;BMPR1A
negative regulation of transcription, DNA-templated (GO:0045892)	0.000254049	0.0201969	1.53592	TENM2;KDM5C;WWC1;WWC2;ZBTB21;RORB;PTPRK;CHD3;SOX2;SHH;SALL1;LBH;SCML4;CCND1;BCL7A;BASP1;ZMYM5;TRPS1;DPF2;SOX8;SOX9;ZFP37;ZHX2;PEG3;NCOA5;ZBTB38;SOX14;PROX1;SOX10;SIRT2;FOXP2;SREBF2;DUSP22;IMPACT;ZEB2;ILF3;ZEB1;PLCB1;CLOCK;CRYAB;VGLL4;L3MBTL3;CBFB;SATB1;CIPC;SHOX2;PRICKLE1;ASCL1;NR2C2;HDAC9;PPM1F;ARNTL;DNAJB1;TBL1X;TAF9B;PATZ1;E2F6;MTA3;SKIL;PLK3;JUN;DR1;NIBAN2;PHC1;SKOR2;ZBTB14;PHF10;SEMA4D;USP9X…
semaphorin-plexin signaling pathway (GO:0071526)	0.000267828	0.0208748	5.09984	SEMA5A;NRP2;SEMA6A;SEMA3C;SEMA4D;SEMA6D;SEMA4C;PLXNB1;MET
positive regulation of epithelial cell migration (GO:0010634)	0.000284051	0.0217135	3.03044	DOCK5;NRP2;SPARC;PROX1;PPM1F;VEGFA;BMP4;ENPP2;KDR;ABL1;ADAM9;SOX9;CALR;DOCK1;SASH1;MAP4K4
receptor-mediated endocytosis (GO:0006898)	0.000298103	0.0223577	2.54705	SCARB2;NLGN3;SPARC;ITGAM;SYK;CD81;SGIP1;VLDLR;LRP2;FNBP1L;IGF2R;LRP1B;HSP90B1;LRP6;RAB31;FCHSD2;NEDD4;MICALL1;HYOU1;MASP1;CALR
regulation of substrate adhesion-dependent cell spreading (GO:1900024)	0.000309038	0.0227487	4.05489	DOCK5;KANK1;RCC2;SPRY4;ABL1;CALR;CRK;DOCK1;FERMT2;CRKL;LIMS1
negative regulation of cell migration (GO:0030336)	0.000328404	0.0237347	2.5262	EPHA4;KANK1;TCAF1;CLIC4;MAGI2;ATP1B2;PTPRK;ADIPOR1;DUSP22;RAP2C;AFDN;GJA1;SHH;RAP2A;TMEFF2;NAV3;DAG1;CALR;NF2;SLIT2;BMPR1A
regulation of JNK cascade (GO:0046328)	0.000343831	0.0241759	2.85468	APP;PHLPP1;DUSP19;MTURN;DUSP22;CYLD;RAP2A;ITCH;RASSF2;TRAF4;TAOK3;TRAF3;PLCB1;EPHB1;ANKRD6;FKTN;MAP4K4
camera-type eye morphogenesis (GO:0048593)	0.000352755	0.0241759	12.2519	TH;SHROOM2;IFT122;LRP6;VEGFA
establishment of endothelial intestinal barrier (GO:0090557)	0.000352755	0.0241759	12.2519	RAP2C;TJP1;AFDN;RAPGEF2;TJP2
branching morphogenesis of an epithelial tube (GO:0048754)	0.000368106	0.0248003	4.33476	BMP4;SHH;BMP2;SALL1;KDR;CTNNB1;SLIT2;MET;LRP6;VEGFA
regulation of canonical Wnt signaling pathway (GO:0060828)	0.000381484	0.0252733	2.07164	SEMA5A;KANK1;TNKS;PTPRO;CTNND1;USP34;LRP4;PRICKLE1;NKD1;ARNTL;LRP6;SOX2;GPC5;SOX9;TBL1X;LZTS2;ZBED3;ANKRD6;USP8;AXIN2;RNF146;CYLD;GPRC5B;ZEB2;BMP2;LATS2;DAAM2;FRMD8;CTNNB1;FGFR2;RNF220
negative regulation of gene expression (GO:0010629)	0.000396185	0.025817	1.92875	APP;DNMT1;SLC24A3;HDAC9;TOB1;ZFP36L2;CRKL;FXR1;CPNE1;KDR;ITGB8;DIP2A;METTL16;NUDT12;DAPK1;ADAM10;VEGFA;APLN;ERN1;BMP4;RBL2;ILF3;BMP2;REST;MYCN;AGO1;ID2;CAPRIN1;AGO2;TMBIM6;CALR;LSM14A;HSPA1B;HSPA1A;BMPR1A;ASB1;TAF1
neural crest cell migration (GO:0001755)	0.000420379	0.0260048	4.73506	SEMA5A;SHH;SEMA6A;SEMA3C;SEMA4D;SEMA6D;SEMA4C;SOX8;SOX10
positive regulation of morphogenesis of an epithelium (GO:1905332)	0.000423083	0.0260048	6.43893	BMP4;GJA1;LHX1;LIF;SOX8;SOX9;VEGFA
neural crest cell development (GO:0014032)	0.000446494	0.0260048	4.21068	SEMA5A;SHH;SEMA6A;SEMA3C;CDH2;SEMA4D;SEMA6D;SEMA4C;SOX8;SOX10
fatty-acyl-CoA biosynthetic process (GO:0046949)	0.000448355	0.0260048	5.35433	ELOVL1;ACSL1;ELOVL5;FASN;ACSL6;ACSBG1;ACSL3;HACD2
maintenance of blood-brain barrier (GO:0035633)	0.000448355	0.0260048	5.35433	SLC12A2;TJP1;GJA1;DMD;MBP;JAM2;JAM3;TJP2
morphogenesis of an epithelium (GO:0002009)	0.000448355	0.0260048	5.35433	AHI1;LHX1;DAG1;SOX8;SOX9;SOX10;FGFR2;LRP6
regulation of long-term synaptic potentiation (GO:1900271)	0.000448355	0.0260048	5.35433	APP;EPHA4;YTHDF1;ARC;CHRNA7;ABL1;AKAP5;ZDHHC2
regulation of osteoblast proliferation (GO:0033688)	0.000451403	0.0260048	8.02358	MN1;BMP2;TMEM119;PLXNB1;SOX8;FGFR2
negative regulation of transmembrane receptor protein serine/threonine kinase signaling pathway (GO:0090101)	0.00048231	0.0273883	2.76012	SKOR2;SMURF1;IGSF1;MAGI2;CRIM1;LRP2;IL17RD;SPRED2;BMP2;SPRED1;BMPER;PEG10;BMPR1B;SKIL;BCL9L;BMPR1A;HSPA1A
regulation of mesenchymal stem cell differentiation (GO:2000739)	0.000496755	0.0276499	19.5908	PDGFRA;REST;SOX9;SOX6
phosphatidylinositol-mediated signaling (GO:0048015)	0.000500828	0.0276499	3.30696	PDGFRA;IRS1;IRS2;GAB2;PIK3R1;SIRT2;MYO16;PIK3C2B;ZFP36L1;ERBB3;TYRO3;PLCH1;PLCB1
negative regulation of cell differentiation (GO:0045596)	0.000511081	0.0278294	2.23031	RORB;ADIPOR1;ASCL1;ZFP36L2;ARNTL;SOX2;SPRED2;SHH;SPRED1;SOX8;SOX9;ABCA1;ANKRD26;SEMA4D;PTCH1;CRIM1;IL17RD;SIRT2;BMP4;REST;ID2;CALR;TRIB2;FERMT2;FOXA2
regulation of focal adhesion assembly (GO:0051893)	0.000520873	0.0279793	3.77139	DUSP22;RCC2;KDR;ABL1;ARHGAP6;PPM1F;GPM6B;FERMT2;MAP4K4;VEGFA;LIMS1
long-chain fatty-acyl-CoA metabolic process (GO:0035336)	0.000564584	0.0295292	6.05984	ELOVL1;ACSL1;ELOVL5;ACSL6;ACSBG1;ACSL3;HACD2
regulation of axon extension involved in axon guidance (GO:0048841)	0.000564584	0.0295292	6.05984	SEMA5A;SEMA6A;SEMA3C;SEMA4D;SEMA6D;SEMA4C;VEGFA
cell junction organization (GO:0034330)	0.000576001	0.0297351	3.25074	NLGN3;APP;PRKCI;CHRNA7;LRP4;SLC6A1;TJP1;GRM5;PPFIBP2;CAPZA1;FERMT2;LIMS1;TJP2
positive regulation of glial cell differentiation (GO:0045687)	0.000640681	0.0322368	7.35456	BMP2;SERPINE2;TENM4;PTPRZ1;ID2;CXCR4
regulation of cartilage development (GO:0061035)	0.000640681	0.0322368	7.35456	BMP4;BMP2;TRPS1;SOX9;BMPR1B;SOX6
negative regulation of nucleic acid-templated transcription (GO:1903507)	0.000686254	0.0340982	1.71726	L3MBTL3;KDM5C;CIPC;ZBTB21;RORB;PTPRK;PRICKLE1;ASCL1;HDAC9;PPM1F;ARNTL;SALL1;LBH;SCML4;BCL7A;BASP1;DPF2;SOX8;SOX9;PATZ1;MTA3;JUN;ZHX2;PHC1;NIBAN2;ZBTB14;PHF10;ZBTB38;SOX14;PROX1;SIRT2;FOXP2;BMP4;ILF3;BMP2;REST;ZEB1;LHX1;ID2;CTNNB1;BCOR;CALR;PLCB1;CLOCK;CRYAB;RCOR1;VGLL4;LIMS1
transmembrane receptor protein tyrosine kinase signaling pathway (GO:0007169)	0.000719433	0.0353055	1.77089	NRP2;IRS1;ARHGEF28;ITSN1;IRS2;FOXO4;PIK3R1;FGFRL1;EFNB2;EFNB1;SPRED2;SPRED1;EFNB3;EFS;FLRT2;ERBB3;FLRT3;KDR;ATP6V0A2;NCKAP1L;EPHB1;MPZL1;EPHA4;PDGFRA;SYK;SORT1;GAB1;FRS2;SORBS1;SIRT2;VAV1;VEGFA;AHI1;EFNA3;NR4A3;TYRO3;RAPGEF2;HAP1;PLCB1;CRK;MET;DOCK1;FGFR2
regulation of osteoblast differentiation (GO:0045667)	0.000733387	0.0354995	2.9942	FBN2;SEMA4D;PTCH1;CRIM1;RORB;BMP4;BMP2;REST;TMEM119;SOX9;BMPR1B;FERMT2;FGFR2;BMPR1A
regulation of myotube differentiation (GO:0010830)	0.000741248	0.0354995	5.72288	XBP1;MMP14;TMEM119;SIK1;ATP11A;HDAC9;RBM24
negative regulation of hydrogen peroxide-induced cell death (GO:1903206)	0.000882208	0.0409552	9.18794	GPR37;NR4A3;MET;PDE8A;NFE2L2
regulation of cell-cell adhesion mediated by cadherin (GO:2000047)	0.000886076	0.0409552	6.78846	ADAM19;TJP1;AFDN;PPM1F;VEGFA;FOXA2
regulation of oligodendrocyte differentiation (GO:0048713)	0.000886076	0.0409552	6.78846	SLC45A3;TENM4;PTPRZ1;TMEM98;DAAM2;CXCR4
negative regulation of cell projection organization (GO:0031345)	0.00091143	0.0416429	3.77801	EFNB2;EPHA4;MYLIP;STX1B;KANK1;PTPRO;LPAR1;RAPGEF2;PTPN9;DENND5A
cell morphogenesis involved in neuron differentiation (GO:0048667)	0.000978991	0.0437814	3.04369	APP;LRP4;S100B;RAB10;SHTN1;MAP2;SLITRK1;PARD3;SLITRK4;SLITRK6;SLITRK5;CTNNA2;FGFR2
negative regulation of neuron projection development (GO:0010977)	0.000980262	0.0437814	3.44968	EFNB2;EPHA4;MYLIP;STX1B;KANK1;EFNB3;PTPRO;LPAR1;LRP4;PTPN9;DENND5A
synapse organization (GO:0050808)	0.00108552	0.0479439	2.46217	NLGN3;APP;CHRNA7;LRP4;SLC6A1;CACNB1;LRFN5;GRM5;REST;PPFIBP2;CDH2;FLRT3;SLITRK1;SPOCK2;NEDD4;SLITRK6;LRRC4C;ADGRL3
phosphatidylinositol 3-kinase signaling (GO:0014065)	0.00110723	0.048017	4.52962	ERBB3;IRS1;TYRO3;PIK3R1;MYO16;SIRT2;PIK3C2B;ZFP36L1
cellular response to peptide hormone stimulus (GO:0071375)	0.00111134	0.048017	2.62469	PRKCI;XBP1;IRS1;ADCY3;IRS2;PIK3R1;SORBS1;HDAC9;ZFP36L1;NR4A2;RAB10;NR4A1;RAB31;NR4A3;PRKACB;LPIN2
skeletal system development (GO:0001501)	0.00113566	0.0485405	2.26634	GDF11;SLC10A7;HHIP;SHOX2;XYLT1;PAPSS1;ADAMTS4;GJA1;BMP2;MMP14;TRPS1;CREB3L2;CDH11;ALPL;ITGB8;BPNT2;TRIP11;SOX9;SOX6;BMPR1B;FGFR2

## Sheet: Data 7
Supplementary Data 7: Adult DRN (male) RNA-seq data (Susceptible vs. Control Up), FDR<0.1, GO BP (FDR<0.05) – Extended Data Fig. 1B
Term	P-value	Adjusted P-value	Odds Ratio	Genes
translation (GO:0006412)	7.41318e-08	0.000171191	3.33293	RPL5;MRPS15;RPL32;RPLP1;RPL12;MRPS12;MRPS34;RPL11;RPL8;RPL10A;MRPL13;MRPL32;RPL7;RPS17;MRPL2;RPL14;RPLP2;RPL18;RPS10;MRPS24;RPS5;MRPL28;MRPS18C;SARS2;PPA2;EEF1D;EEF1A2;RPS6KB2;RPS20;RPS21;RPS24
peptide biosynthetic process (GO:0043043)	1.05122e-07	0.000171191	3.75119	RPL5;MRPS15;RPL32;RPLP1;RPL12;MRPS12;RPL11;RPL10A;RPL8;MRPL13;MRPL32;RPL7;RPS17;RPL14;RPLP2;RPL18;RPS10;GGT7;RPS5;MRPL28;MRPS18C;EEF1A2;RPS6KB2;RPS20;RPS21;RPS24
cotranslational protein targeting to membrane (GO:0006613)	6.75385e-07	0.000588143	4.62355	RPL5;RPL32;RPLP1;RPS5;RPL12;RPL11;RPL10A;RPL8;RPL7;RPS17;RPL14;RPLP2;RPS20;RPL18;RPS10;SIL1;RPS21;RPS24
Wnt signaling pathway, planar cell polarity pathway (GO:0060071)	7.22313e-07	0.000588143	4.87745	FZD2;PSMD13;CELSR3;PSMA7;PSMB6;PSMA6;PSMB4;PARD6A;WNT11;PSMD4;PSMC3;PSMB3;PSMD2;PSMD3;DVL1;PSMD1;PSME2
regulation of establishment of planar polarity (GO:0090175)	1.20608e-06	0.000681818	4.67062	FZD2;PSMD13;CELSR3;PSMA7;PSMB6;PSMA6;PSMB4;PARD6A;WNT11;PSMD4;PSMC3;PSMB3;PSMD2;PSMD3;DVL1;PSMD1;PSME2
aerobic electron transport chain (GO:0019646)	1.28524e-06	0.000681818	5.31356	NDUFB7;NDUFB5;NDUFA4;COX4I1;NDUFB4;NDUFA3;NDUFB2;NDUFC2;UQCR10;COX5A;UQCRH;UQCRQ;NDUFS4;UQCRC1;NDUFV3
mitochondrial ATP synthesis coupled electron transport (GO:0042775)	1.55583e-06	0.000681818	5.2184	NDUFB7;NDUFB5;NDUFA4;COX4I1;NDUFB4;NDUFA3;NDUFB2;NDUFC2;UQCR10;COX5A;UQCRH;UQCRQ;NDUFS4;UQCRC1;NDUFV3
SRP-dependent cotranslational protein targeting to membrane (GO:0006614)	1.67471e-06	0.000681818	4.54218	RPL5;RPL32;RPLP1;RPS5;RPL12;RPL11;RPL10A;RPL8;RPL7;RPS17;RPL14;RPLP2;RPS20;RPL18;RPS10;RPS21;RPS24
regulation of cellular ketone metabolic process (GO:0010565)	2.22698e-06	0.000805919	5.45109	PSMD13;PRKAG2;PSMA7;NCOR2;PSMB6;PSMA6;PSMB4;PSMD4;PSMC3;PSMB3;PSMD2;PSMD3;PSMD1;PSME2
cytoplasmic translation (GO:0002181)	2.68877e-06	0.000875731	4.36219	RPL5;EIF2B3;RPL32;RPLP1;RPS5;RPL12;RPL11;RPL10A;RPL8;RPL7;RPS17;RPL14;RPS20;RPL18;RPS10;RPS21;RPS24
regulation of cellular amine metabolic process (GO:0033238)	5.2536e-06	0.00155554	5.9814	PSMB6;PSMA6;PSMB4;PSMD4;PSMC3;PSMD13;PSMB3;PSMD2;PSMD3;PSMD1;PSME2;PSMA7
SCF-dependent proteasomal ubiquitin-dependent protein catabolic process (GO:0031146)	6.57798e-06	0.00178537	4.27059	FBXW7;PSMD13;FBXO2;PSMA7;FBXO31;PSMB6;PSMA6;PSMB4;PSMD4;PSMC3;PSMB3;PSMD2;PSMD3;PSMD1;PSME2;FBXL6
regulation of cellular amino acid metabolic process (GO:0006521)	9.89956e-06	0.0023144	5.55328	PSMB6;PSMA6;PSMB4;PSMD4;PSMC3;PSMD13;PSMB3;PSMD2;PSMD3;PSMD1;PSME2;PSMA7
proteasomal protein catabolic process (GO:0010498)	1.00254e-05	0.0023144	2.84358	PSMD13;FAF1;AGAP3;PSMA7;PSMB6;PSMB4;SHARPIN;PSMD4;PSMB3;PSMD2;PSMD3;TRIM3;PSMD1;UBXN6;FBXW7;KCTD2;NR1D1;SPSB3;PSMA6;RNF126;CDC34;IFI27;PSMC3;PSME2;KCTD17;RNF187
protein targeting to ER (GO:0045047)	1.12576e-05	0.0023144	3.85292	RPL5;RPL32;RPS5;RPLP1;RPL12;RPL11;RPL10A;RPL8;RPL7;RPS17;RPL14;RPLP2;RPS20;RPL18;RPS10;RPS21;RPS24
antigen processing and presentation of exogenous peptide antigen via MHC class I, TAP-dependent (GO:0002479)	1.13695e-05	0.0023144	4.61737	ITGB5;PSMD13;PSMA7;TAPBP;PSMB6;PSMA6;PSMB4;PSMD4;PSMC3;PSMB3;PSMD2;PSMD3;PSMD1;PSME2
translational elongation (GO:0006414)	1.28471e-05	0.00246136	3.80843	GADD45GIP1;MRPS15;MRPS26;MRPS24;MRPS12;MRPS34;MRPL17;MRPL28;MRPL13;MRPL46;MRPL32;MRPL54;MRPS18C;MRPL2;MRPS9;EEF1D;EEF1A2
ubiquitin-dependent protein catabolic process (GO:0006511)	1.48676e-05	0.0026902	2.2945	PPP1R11;PSMD13;FAF1;OTUD7A;RNF19B;UBE2L6;AGAP3;PSMA7;PSMB6;PSMB4;SHARPIN;PSMD4;PSMB3;PSMD2;PSMD3;RNF217;TRIM3;MVB12A;PSMD1;BUB3;ZRANB1;ARRDC1;FBXW7;ADRM1;KCTD2;KCTD6;RNF40;SPSB3;PSMA6;RNF126;CDC34;IFI27;PSMC3;RNF149;PSME2;KCTD17;RNF187
negative regulation of G2/M transition of mitotic cell cycle (GO:0010972)	1.72063e-05	0.00289956	4.76956	PSMD13;PSMA7;PSMB6;PSMA6;PSMB4;PSMD4;PSMC3;PSMB3;PSMD2;PSMD3;PSMD1;PSME2;CDK5RAP3
negative regulation of cell cycle G2/M phase transition (GO:1902750)	1.78051e-05	0.00289956	5.18224	PSMB6;PSMA6;PSMB4;PSMD4;PSMC3;PSMD13;PSMB3;PSMD2;PSMD3;PSMD1;PSME2;PSMA7
regulation of primary metabolic process (GO:0080090)	2.12235e-05	0.00329166	3.33881	HDAC3;SMARCD3;PSMD13;ABCA7;NR1D2;NR1D1;PSMA7;TM7SF2;NCOR2;PSMB6;PSMA6;PSMB4;PSMD4;PSMC3;PSMB3;PSMD2;PSMD3;PSMD1;PSME2
cellular protein metabolic process (GO:0044267)	2.26093e-05	0.00334721	2.14585	RPL5;MRPS15;ITIH2;RPL32;RPLP1;RPL12;RPL11;MRPS12;PSEN2;UBE2L6;RPL8;RPL10A;MRPL13;FSTL1;LTBP1;MRPL32;RPL7;UBL5;RPS17;RPL14;RPLP2;IGFBP7;IGFBP6;RPL18;RPS10;LCMT1;IGFBP5;RPS5;FBXO2;TMEM132A;IGF2;MRPL28;GNMT;MRPS18C;MSRA;CDC34;EEF1A2;RPS6KB2;RPS20;RPS21;RPS24
antigen processing and presentation of exogenous peptide antigen via MHC class I (GO:0042590)	2.50182e-05	0.00354279	4.25552	ITGB5;PSMD13;PSMA7;TAPBP;PSMB6;PSMA6;PSMB4;PSMD4;PSMC3;PSMB3;PSMD2;PSMD3;PSMD1;PSME2
mitochondrial translational elongation (GO:0070125)	2.8273e-05	0.00368341	3.94531	GADD45GIP1;MRPS15;MRPS26;MRPS24;MRPS12;MRPS34;MRPL17;MRPL28;MRPL46;MRPL13;MRPL32;MRPL54;MRPS18C;MRPL2;MRPS9
mitochondrial translational termination (GO:0070126)	2.8273e-05	0.00368341	3.94531	GADD45GIP1;MRPS15;MRPS26;MRPS24;MRPS12;MRPS34;MRPL17;MRPL28;MRPL46;MRPL13;MRPL32;MRPL54;MRPS18C;MRPL2;MRPS9
cellular macromolecule biosynthetic process (GO:0034645)	3.79472e-05	0.0045336	2.30338	RPL5;MRPS15;ALAS2;RNASEH2A;ALAS1;RPL32;RPLP1;RPL12;MRPS12;RPL11;RPL8;RPL10A;MRPL13;MRPL32;RPL7;PTMS;RPS17;RPL14;POLR2E;RPLP2;RPL18;RPS10;DUT;RPS5;MRPL28;MRPS18C;EEF1D;EEF1A2;RPS6KB2;RPS20;INHA;RPS21;RPS24
non-canonical Wnt signaling pathway (GO:0035567)	3.80731e-05	0.0045336	3.30975	FZD2;PSMD13;CELSR3;PSMA7;PSMB6;PSMA6;PPP3CB;PSMB4;PARD6A;WNT11;PSMD4;PSMC3;PSMB3;PSMD2;PSMD3;DVL1;PSMD1;PSME2
nuclear-transcribed mRNA catabolic process, nonsense-mediated decay (GO:0000184)	3.89748e-05	0.0045336	3.44975	RPL5;RPL32;RPS5;RPLP1;RPL12;RPL11;RPL10A;RPL8;RPL7;RPS17;RPL14;RPLP2;RPS20;RPL18;RPS10;RPS21;RPS24
anaphase-promoting complex-dependent catabolic process (GO:0031145)	5.88946e-05	0.00652825	3.88953	PSMD13;PSMA7;FBXO31;PSMB6;PSMA6;PSMB4;PSMD4;PSMC3;PSMB3;PSMD2;PSMD3;PSMD1;PSME2;BUB3
pre-replicative complex assembly (GO:0036388)	6.01312e-05	0.00652825	4.48298	PSMB6;PSMA6;PSMB4;PSMD4;PSMC3;PSMD13;PSMB3;PSMD2;PSMD3;PSMD1;PSME2;PSMA7
translational termination (GO:0006415)	7.02154e-05	0.00718605	3.60302	GADD45GIP1;MRPS15;MRPS26;MRPS24;MRPS12;MRPS34;MRPL17;MRPL28;MRPL46;MRPL13;MRPL32;MRPL54;MRPS18C;MRPL2;MRPS9
regulation of transcription from RNA polymerase II promoter in response to hypoxia (GO:0061418)	7.06029e-05	0.00718605	4.07527	PSMD13;PSMA7;PSMB6;PSMA6;PSMB4;PSMD4;PSMC3;PSMB3;PSMD2;PSMD3;PSMD1;PSME2;ELOB
aromatic amino acid transport (GO:0015801)	8.19623e-05	0.0078515	38.6382	SLC25A29;SLC7A8;SLC3A2;SLC38A5
leucine transport (GO:0015820)	8.19623e-05	0.0078515	38.6382	SLC7A5;SLC7A8;SLC3A2;LLGL2
mitochondrial electron transport, NADH to ubiquinone (GO:0006120)	9.35958e-05	0.00870976	5.81675	NDUFB7;NDUFB5;NDUFA4;NDUFB4;NDUFA3;NDUFS4;NDUFB2;NDUFC2;NDUFV3
T cell receptor signaling pathway (GO:0050852)	0.000105369	0.00953299	2.82579	EIF2B5;RNF31;EIF2B4;EIF2B3;PSMD13;PIK3R2;PTPN22;PRAM1;PSMA7;PSMB6;PSMA6;PAK1;PSMB4;PSMD4;PSMC3;PSMB3;PSMD2;PSMD3;PSMD1;PSME2
mitochondrial respiratory chain complex assembly (GO:0033108)	0.000127421	0.0112165	3.58132	NDUFB7;NDUFB5;UQCC2;NDUFB4;NDUFA3;NDUFB2;NDUFC2;NDUFAF6;NDUFS4;SDHAF1;COX14;NDUFV3;SLC25A33;COX20
cellular response to lectin (GO:1990858)	0.000167982	0.0138927	3.1447	PSMD13;PRKCD;CARD9;MUC3A;PSMA7;PSMB6;PSMA6;PAK1;PSMB4;PSMD4;PSMC3;PSMB3;PSMD2;PSMD3;PSMD1;PSME2
stimulatory C-type lectin receptor signaling pathway (GO:0002223)	0.000167982	0.0138927	3.1447	PSMD13;PRKCD;CARD9;MUC3A;PSMA7;PSMB6;PSMA6;PAK1;PSMB4;PSMD4;PSMC3;PSMB3;PSMD2;PSMD3;PSMD1;PSME2
regulation of hematopoietic stem cell differentiation (GO:1902036)	0.000170619	0.0138927	3.94964	PSMB6;PSMA6;PSMB4;PSMD4;PSMC3;PSMD13;PSMB3;PSMD2;PSMD3;PSMD1;PSME2;PSMA7
tumor necrosis factor-mediated signaling pathway (GO:0033209)	0.00018609	0.0147828	3.11309	EIF5A;PSMD13;TNFRSF1B;PSMA7;NFKBIA;PSMB6;PSMA6;PSMB4;PSMD4;PSMC3;PSMB3;PSMD2;PSMD3;PSMD1;PSME2;PTK2B
negative regulation of canonical Wnt signaling pathway (GO:0090090)	0.000191403	0.0148429	2.68837	TLE2;PSMD13;TLE6;PSMA7;TLE5;PSMB6;PSMA6;PSMB4;WNT11;PSMD4;PSMC3;TMEM88;PSMB3;PSMD2;PSMD3;DVL1;PSMD1;PSME2;IGFBP6;PFDN5
mitochondrial translation (GO:0032543)	0.000197582	0.0149657	3.24118	GADD45GIP1;MRPS15;MRPS26;MRPS24;MRPS12;MRPS34;MRPL17;MRPL28;MRPL13;MRPL46;MRPL32;MRPL54;MRPS18C;MRPL2;MRPS9
interleukin-1-mediated signaling pathway (GO:0070498)	0.000204605	0.0151454	3.40154	IL1R1;PSMD13;PSMA7;PSMB6;NFKBIA;PSMA6;PSMB4;PSMD4;PSMC3;PSMB3;PSMD2;PSMD3;PSMD1;PSME2
regulation of cell cycle phase transition (GO:1901987)	0.000229247	0.0165924	3.35937	FBXW7;PSMD13;PSMA7;PSMB6;PSMA6;PSMB4;PSMD4;PSMC3;PSMB3;PSMD2;PSMD3;PSMD1;PSME2;BUB3
innate immune response activating cell surface receptor signaling pathway (GO:0002220)	0.000250962	0.017691	3.02193	PSMD13;PRKCD;CARD9;MUC3A;PSMA7;PSMB6;PSMA6;PAK1;PSMB4;PSMD4;PSMC3;PSMB3;PSMD2;PSMD3;PSMD1;PSME2
NIK/NF-kappaB signaling (GO:0038061)	0.000255289	0.017691	3.75793	PSMB6;PSMA6;PSMB4;PSMD4;PSMC3;PSMD13;PSMB3;PSMD2;PSMD3;PSMD1;PSME2;PSMA7
L-alpha-amino acid transmembrane transport (GO:1902475)	0.000261304	0.0177305	6.77594	SLC7A5;SLC25A29;SLC7A8;SLC3A2;SLC1A6;SLC25A22;SLC38A5
regulation of hematopoietic progenitor cell differentiation (GO:1901532)	0.000290468	0.0193072	3.69809	PSMB6;PSMA6;PSMB4;PSMD4;PSMC3;PSMD13;PSMB3;PSMD2;PSMD3;PSMD1;PSME2;PSMA7
nuclear-transcribed mRNA catabolic process (GO:0000956)	0.000309134	0.020137	2.58073	RPL5;RPL32;RPS5;RPLP1;RPL12;RPL11;RPL10A;RPL8;NBDY;RPL7;RPS17;PAN3;CNOT11;RPL14;RPLP2;RPS20;RPL18;RPS10;RPS21;RPS24
regulation of transcription from RNA polymerase II promoter in response to stress (GO:0043618)	0.000330364	0.0209053	3.41225	PSMD13;PSMA7;PSMB6;PSMA6;PSMB4;PSMD4;PSMC3;PSMB3;PSMD2;PSMD3;PSMD1;PSME2;ELOB
antigen receptor-mediated signaling pathway (GO:0050851)	0.000333766	0.0209053	2.49583	EIF2B5;RNF31;EIF2B4;EIF2B3;PRKCB;PSMD13;PIK3R2;PTPN22;PRAM1;PSMA7;PSMB6;PSMA6;PAK1;PSMB4;PSMD4;PSMC3;PSMB3;PSMD2;PSMD3;PSMD1;PSME2
rRNA processing (GO:0006364)	0.000360458	0.0221061	2.54672	RPL5;RPL32;PIH1D1;RPLP1;RPL12;RPL11;TSR3;FCF1;RPL10A;RPL8;RPL7;RRP9;BOP1;RPS17;TBL3;EIF6;RPL14;RPLP2;RPL18;RPS24
Fc-epsilon receptor signaling pathway (GO:0038095)	0.000366512	0.0221061	3.03764	PSMD13;PIK3R2;PSMA7;PSMB6;PSMA6;PPP3CB;PAK1;PSMB4;PSMD4;PSMC3;PSMB3;PSMD2;PSMD3;PSMD1;PSME2
Fc receptor signaling pathway (GO:0038093)	0.000404241	0.023276	3.00617	PSMD13;PIK3R2;PSMA7;PSMB6;PSMA6;PPP3CB;PAK1;PSMB4;PSMD4;PSMC3;PSMB3;PSMD2;PSMD3;PSMD1;PSME2
gene expression (GO:0010467)	0.000406878	0.023276	1.99937	RPL5;MRPS15;NXT1;RPL32;RPLP1;RPL12;MRPS12;RPL11;RPL8;RPL10A;MRPL13;MRPL32;RPL7;U2AF1L4;RBM3;RPS17;RPL14;POLR2E;RPLP2;RPL18;RPS10;ANGPT2;TESC;RPS5;MRPL28;MRPS18C;EEF1A2;RPS6KB2;TSPAN17;SRSF2;RPS20;RPS21;RPS24
anion transmembrane transport (GO:0098656)	0.000409415	0.023276	3.81116	SLC7A5;SLC25A29;SLC13A4;SLC6A8;SLC7A8;SLC6A13;SLC3A2;SLC1A6;SLC25A22;SLC19A1;SLC38A5
collagen fibril organization (GO:0030199)	0.000414494	0.023276	3.32211	COL18A1;COL27A1;LAMB3;COL22A1;LAMC2;COL1A1;BMP1;COL5A1;COL4A4;COL4A3;CYP1B1;DDR2;PLEC
protein polyubiquitination (GO:0000209)	0.000443788	0.0244986	2.06504	RNF31;PSMD13;RNF19B;UBE2L6;UBE2J2;PSMA7;PSMB6;FBXO40;PSMB4;SHARPIN;PSMD4;PSMB3;PSMD2;PSMD3;RNF217;TRIM3;PSMD1;MARCHF5;PPIL2;FBXW7;FBXO2;RNF26;FBXO31;PSMA6;RNF126;CDC34;IFI27;PSMC3;PSME2;RNF187
negative regulation of Wnt signaling pathway (GO:0030178)	0.000512965	0.0278455	2.40697	TLE2;PSMD13;TLE6;PSMA7;TLE5;PSMB6;PSMA6;PSMB4;WNT11;PSMD4;PSMC3;TMEM88;PSMB3;PSMD2;PSMD3;DVL1;PSMD1;PSME2;IGFBP6;PFDN5;TRABD2B
negative regulation of mitotic cell cycle phase transition (GO:1901991)	0.00057441	0.0306044	3.19544	KANK2;PSMD13;PSMA7;PSMB6;PSMA6;PSMB4;PSMD4;PSMC3;PSMB3;PSMD2;PSMD3;PSMD1;PSME2
regulation of cellular localization (GO:0060341)	0.000582583	0.0306044	4.36027	CAMK2D;PARD6A;FES;STXBP2;DVL1;NR1D1;UNC13D;TRIM67;CDK16
proteasome-mediated ubiquitin-dependent protein catabolic process (GO:0043161)	0.000639055	0.0330381	2.01461	PSMD13;FAF1;AGAP3;UBE2J2;PSMA7;PSMB6;PSMB4;SHARPIN;PSMD4;PSMB3;PSMD2;PSMD3;TRIM3;PSMD1;BUB3;FBXW7;FBXO2;KCTD2;FBXO31;SPSB3;PSMA6;RNF126;CDC34;RNF103;IFI27;PSMC3;PSME2;KCTD17;FBXL6;RNF187

## Sheet: Data 8
Supplementary Data 8: Adult DRN (male) RNA-seq data (Susceptible vs. Resilient All), FDR<0.1 – Fig. 1B
ENTREZID	baseMean	log2FoldChange	lfcSE	stat	pvalue	padj	ENSEMBL	SYMBOL	GENENAME
74918	124.952	2.77293	0.776938	3.56905	0.000358271	0.0406449	ENSMUSG00000026301	Iqca	IQ motif containing with AAA domain
22771	1154.1	1.29625	0.257964	5.02492	5.04e-07	0.000564128	ENSMUSG00000032368	Zic1	zinc finger protein of the cerebellum 1
16012	213.044	1.20178	0.198122	6.06589	1.31e-09	8.82e-06	ENSMUSG00000023046	Igfbp6	insulin-like growth factor binding protein 6
22774	99.7282	1.1189	0.261529	4.27832	1.88e-05	0.00666069	ENSMUSG00000036972	Zic4	zinc finger protein of the cerebellum 4
18013	509.541	1.0592	0.222973	4.75034	2.03e-06	0.00143659	ENSMUSG00000038255	Neurod2	neurogenic differentiation 2
22772	769.322	1.00892	0.241969	4.16964	3.05e-05	0.00836848	ENSMUSG00000061524	Zic2	zinc finger protein of the cerebellum 2
14560	285.974	0.98317	0.270382	3.63622	0.000276663	0.0351603	ENSMUSG00000021943	Gdf10	growth differentiation factor 10
16149	176.959	0.843662	0.23721	3.5566	0.000375687	0.0413903	ENSMUSG00000024610	Cd74	CD74 antigen (invariant polypeptide of major histocompatibility complex, class II antigen-associated)
13078	101.082	0.842362	0.262426	3.2099	0.00132783	0.0823851	ENSMUSG00000024087	Cyp1b1	cytochrome P450, family 1, subfamily b, polypeptide 1
242202	258.065	0.787325	0.176147	4.46971	7.83e-06	0.00375989	ENSMUSG00000053965	Pde5a	phosphodiesterase 5A, cGMP-specific
240672	103.843	0.743767	0.238419	3.11959	0.00181106	0.0974497	ENSMUSG00000034765	Dusp5	dual specificity phosphatase 5
15373	162.801	0.737355	0.235871	3.12609	0.00177147	0.0967897	ENSMUSG00000040148	Hmx3	H6 homeobox 3
67434	105.244	0.690482	0.17202	4.01397	5.97e-05	0.0140789	ENSMUSG00000022237	Ankrd33b	ankyrin repeat domain 33B
19419	1396.15	0.667097	0.170008	3.92392	8.71e-05	0.0183887	ENSMUSG00000027347	Rasgrp1	RAS guanyl releasing protein 1
53857	630.554	0.655655	0.109484	5.98861	2.12e-09	9.48e-06	ENSMUSG00000030137	Tuba8	tubulin, alpha 8
211232	2337.26	0.633264	0.164419	3.85154	0.00011738	0.0214673	ENSMUSG00000030270	Cpne9	copine family member IX
78754	121.193	0.608201	0.176787	3.44029	0.000581081	0.0527724	ENSMUSG00000021903	Galnt15	polypeptide N-acetylgalactosaminyltransferase 15
12258	302.377	0.566655	0.172573	3.28356	0.00102505	0.0710236	ENSMUSG00000023224	Serping1	serine (or cysteine) peptidase inhibitor, clade G, member 1
13384	1421.75	0.560696	0.0992033	5.65199	1.59e-08	4.26e-05	ENSMUSG00000052373	Mpp3	membrane protein, palmitoylated 3 (MAGUK p55 subfamily member 3)
14159	239.298	0.551891	0.168242	3.28033	0.00103684	0.0711029	ENSMUSG00000053158	Fes	feline sarcoma oncogene
14412	217.231	0.546904	0.174816	3.12847	0.00175721	0.096788	ENSMUSG00000030108	Slc6a13	solute carrier family 6 (neurotransmitter transporter, GABA), member 13
435145	403.665	0.535961	0.147502	3.63359	0.000279502	0.0351603	ENSMUSG00000096883	Shisa8	shisa family member 8
78088	411.141	0.532746	0.126908	4.1979	2.69e-05	0.00813704	ENSMUSG00000045314	Sowahb	sosondowah ankyrin repeat domain family member B
170935	377.794	0.510838	0.13035	3.91897	8.89e-05	0.0183887	ENSMUSG00000010825	Grid2ip	glutamate receptor, ionotropic, delta 2 (Grid2) interacting protein 1
71746	322.037	0.485606	0.126136	3.84985	0.000118189	0.0214673	ENSMUSG00000040146	Rgl3	ral guanine nucleotide dissociation stimulator-like 3
18214	245.401	0.483206	0.131257	3.68137	0.000231987	0.0333482	ENSMUSG00000026674	Ddr2	discoidin domain receptor family, member 2
320495	464.319	0.482057	0.133331	3.6155	0.000299765	0.0365235	ENSMUSG00000064065	Ipcef1	interaction protein for cytohesin exchange factors 1
53324	629.085	0.475382	0.129689	3.66555	0.00024681	0.0338507	ENSMUSG00000059991	Nptx2	neuronal pentraxin 2
227545	295.323	0.45913	0.148425	3.09334	0.00197918	0.0997645	ENSMUSG00000045319	Proser2	proline and serine rich 2
18753	599.641	0.421798	0.127746	3.30186	0.000960462	0.0697814	ENSMUSG00000021948	Prkcd	protein kinase C, delta
108100	2297.92	0.41583	0.0807932	5.14685	2.65e-07	0.000395612	ENSMUSG00000025372	Baiap2	brain-specific angiogenesis inhibitor 1-associated protein 2
101544	771.265	0.41302	0.127566	3.23769	0.00120503	0.0767622	ENSMUSG00000066721	Zfp575	zinc finger protein 575
100502829	456.285	0.413005	0.0954826	4.32544	1.52e-05	0.00620019	ENSMUSG00000053214	Gm9899	predicted gene 9899
239796	1313.73	0.399513	0.0861502	4.63741	3.53e-06	0.0021555	ENSMUSG00000051065	Mb21d2	Mab-21 domain containing 2
114584	499.334	0.398264	0.0951531	4.1855	2.85e-05	0.00813704	ENSMUSG00000007041	Clic1	chloride intracellular channel 1
56349	447.616	0.394472	0.105024	3.75601	0.000172642	0.0286479	ENSMUSG00000021215	Net1	neuroepithelial cell transforming gene 1
52897	7117.66	0.394088	0.0744161	5.29573	1.19e-07	0.000227622	ENSMUSG00000025576	Rbfox3	RNA binding protein, fox-1 homolog (C. elegans) 3
387285	417.337	0.389815	0.0915844	4.25635	2.08e-05	0.00716133	ENSMUSG00000032360	Hcrtr2	hypocretin (orexin) receptor 2
241494	1128.99	0.389436	0.0951827	4.09145	4.29e-05	0.0104761	ENSMUSG00000027016	Zfp385b	zinc finger protein 385B
12653	21289.6	0.387594	0.123655	3.13448	0.0017216	0.0962167	ENSMUSG00000027350	Chgb	chromogranin B
217082	3218.16	0.383558	0.0839788	4.56732	4.94e-06	0.00265588	ENSMUSG00000003949	Hlf	hepatic leukemia factor
18768	439.835	0.380399	0.120784	3.14942	0.00163595	0.0935697	ENSMUSG00000019876	Pkib	protein kinase inhibitor beta, cAMP dependent, testis specific
72832	3848.47	0.371132	0.0768861	4.82703	1.39e-06	0.0010957	ENSMUSG00000042401	Crtac1	cartilage acidic protein 1
243931	428.843	0.369582	0.104612	3.53289	0.000411044	0.0438479	ENSMUSG00000021217	Tshz3	teashirt zinc finger family member 3
14823	911.953	0.365733	0.0880891	4.15186	3.3e-05	0.00886536	ENSMUSG00000024211	Grm8	glutamate receptor, metabotropic 8
67305	149.305	0.357345	0.11069	3.22834	0.00124511	0.0785707	ENSMUSG00000028597	Gpx7	glutathione peroxidase 7
78771	1169.9	0.356897	0.102768	3.47286	0.000514949	0.0490882	ENSMUSG00000021596	Mctp1	multiple C2 domains, transmembrane 1
68027	1010.73	0.355403	0.0904559	3.92902	8.53e-05	0.0183887	ENSMUSG00000024245	Tmem178	transmembrane protein 178
67784	818.538	0.349641	0.104806	3.33608	0.00084968	0.0648895	ENSMUSG00000030123	Plxnd1	plexin D1
15550	2156.25	0.346662	0.0784327	4.41987	9.88e-06	0.00457728	ENSMUSG00000021721	Htr1a	5-hydroxytryptamine (serotonin) receptor 1A
12950	596.653	0.344883	0.0940451	3.66721	0.000245215	0.0338507	ENSMUSG00000021613	Hapln1	hyaluronan and proteoglycan link protein 1
117148	3269.02	0.339511	0.0932645	3.6403	0.000272324	0.0351603	ENSMUSG00000031837	Necab2	N-terminal EF-hand calcium binding protein 2
14042	879.561	0.331985	0.0659731	5.03213	4.85e-07	0.000564128	ENSMUSG00000061731	Ext1	exostosin glycosyltransferase 1
240505	473.732	0.327567	0.100091	3.27268	0.00106532	0.0719542	ENSMUSG00000024769	Cdc42bpg	CDC42 binding protein kinase gamma (DMPK-like)
240505	473.732	0.327567	0.100091	3.27268	0.00106532	0.0719542	ENSMUSG00000107268	Cdc42bpg	CDC42 binding protein kinase gamma (DMPK-like)
207227	4314.39	0.325752	0.0654372	4.97809	6.42e-07	0.000662471	ENSMUSG00000022829	Stxbp5l	syntaxin binding protein 5-like
17684	1850.29	0.325441	0.0933478	3.48633	0.00048969	0.0476951	ENSMUSG00000039910	Cited2	Cbp/p300-interacting transactivator, with Glu/Asp-rich carboxy-terminal domain, 2
12890	35809.1	0.32404	0.0820668	3.94848	7.86e-05	0.0176184	ENSMUSG00000025867	Cplx2	complexin 2
353237	1764.51	0.323506	0.101055	3.20129	0.00136815	0.0824632	ENSMUSG00000102697	Pcdhac2	protocadherin alpha subfamily C, 2
98170	6917.59	0.316707	0.073531	4.30712	1.65e-05	0.00635174	ENSMUSG00000024736	Tmem132a	transmembrane protein 132A
75796	1701.93	0.314066	0.0949944	3.30615	0.000945858	0.0690939	ENSMUSG00000031758	Cdyl2	chromodomain protein, Y chromosome-like 2
668940	563.18	0.312091	0.10078	3.09677	0.00195644	0.0992319	ENSMUSG00000074652	Myh7b	myosin, heavy chain 7B, cardiac muscle, beta
16504	21467.7	0.30784	0.0984239	3.1277	0.00176181	0.096788	ENSMUSG00000062785	Kcnc3	potassium voltage gated channel, Shaw-related subfamily, member 3
71146	4364.28	0.307801	0.0538872	5.71196	1.12e-08	3.75e-05	ENSMUSG00000042532	Golga7b	golgi autoantigen, golgin subfamily a, 7B
269152	1487.44	0.306246	0.0829682	3.69113	0.000223262	0.0333482	ENSMUSG00000026494	Kif26b	kinesin family member 26B
319565	1078.77	0.304977	0.0712326	4.28143	1.86e-05	0.00666069	ENSMUSG00000063450	Syne2	spectrin repeat containing, nuclear envelope 2
212114	230.934	0.304289	0.0980783	3.10251	0.00191884	0.0988168	ENSMUSG00000042997	Nhlrc3	NHL repeat containing 3
22253	1237.82	0.301743	0.0894477	3.3734	0.000742463	0.0601911	ENSMUSG00000059921	Unc5c	unc-5 netrin receptor C
224997	6053.98	0.297694	0.0770289	3.8647	0.000111225	0.0210559	ENSMUSG00000003279	Dlgap1	DLG associated protein 1
69953	585.405	0.295842	0.0881294	3.35691	0.000788201	0.0626876	ENSMUSG00000049881	2810025M15Rik	RIKEN cDNA 2810025M15 gene
224093	1083.33	0.294968	0.0879971	3.35201	0.000802261	0.0629206	ENSMUSG00000046546	Fam43a	family with sequence similarity 43, member A
14369	461.29	0.29476	0.0931849	3.16317	0.0015606	0.0908052	ENSMUSG00000041075	Fzd7	frizzled class receptor 7
29857	778.797	0.294757	0.0790351	3.72944	0.000191904	0.0307046	ENSMUSG00000022610	Mapk12	mitogen-activated protein kinase 12
232237	1362.47	0.292243	0.0938947	3.11245	0.0018554	0.0981828	ENSMUSG00000034037	Fgd5	FYVE, RhoGEF and PH domain containing 5
21835	677.351	0.291231	0.0938434	3.10337	0.00191328	0.0988168	ENSMUSG00000035686	Thrsp	thyroid hormone responsive
74513	2191.21	0.288023	0.0737068	3.90768	9.32e-05	0.018694	ENSMUSG00000036902	Neto2	neuropilin (NRP) and tolloid (TLL)-like 2
18585	920.76	0.287967	0.0846484	3.40192	0.000669132	0.0587831	ENSMUSG00000041119	Pde9a	phosphodiesterase 9A
66101	217.495	0.285928	0.088242	3.24027	0.00119418	0.0764334	ENSMUSG00000060288	Ppih	peptidyl prolyl isomerase H
50754	3116.7	0.280899	0.061118	4.59601	4.31e-06	0.00241184	ENSMUSG00000028086	Fbxw7	F-box and WD-40 domain protein 7
69952	2100.95	0.280356	0.0542291	5.16984	2.34e-07	0.000393643	ENSMUSG00000097929	Tunar	Tcl1 upstream neural differentiation associated RNA
73032	1850.37	0.278168	0.0840104	3.31111	0.000929255	0.068627	ENSMUSG00000007944	Ttc9b	tetratricopeptide repeat domain 9B
56177	13179.8	0.268154	0.0756772	3.54339	0.000395015	0.0428178	ENSMUSG00000026833	Olfm1	olfactomedin 1
18751	11138.5	0.268094	0.061433	4.36401	1.28e-05	0.00565154	ENSMUSG00000052889	Prkcb	protein kinase C, beta
69903	478.967	0.267307	0.0741392	3.60548	0.000311578	0.0370612	ENSMUSG00000044562	Rasip1	Ras interacting protein 1
18028	2088.38	0.266447	0.0721375	3.6936	0.000221101	0.0333482	ENSMUSG00000008575	Nfib	nuclear factor I/B
110197	2055.47	0.264276	0.0532369	4.96415	6.9e-07	0.000662471	ENSMUSG00000022861	Dgkg	diacylglycerol kinase, gamma
330173	422.921	0.264221	0.075555	3.49706	0.000470414	0.0471406	ENSMUSG00000072694	2610524H06Rik	RIKEN cDNA 2610524H06 gene
76740	8355.95	0.264191	0.0674063	3.91939	8.88e-05	0.0183887	ENSMUSG00000015002	Efr3a	EFR3 homolog A
381269	456.548	0.262933	0.0764976	3.43714	0.000587889	0.0530324	ENSMUSG00000039395	Mreg	melanoregulin
64540	778.233	0.260018	0.0603197	4.31067	1.63e-05	0.00635174	ENSMUSG00000025511	Tspan4	tetraspanin 4
27205	1800.47	0.256681	0.0779779	3.29171	0.000995785	0.0708167	ENSMUSG00000025608	Podxl	podocalyxin-like
102060	2625.48	0.254632	0.0700842	3.63322	0.000279901	0.0351603	ENSMUSG00000033751	Gadd45gip1	growth arrest and DNA-damage-inducible, gamma interacting protein 1
225742	1638.82	0.252725	0.070753	3.57193	0.000354356	0.0406449	ENSMUSG00000025425	St8sia5	ST8 alpha-N-acetyl-neuraminide alpha-2,8-sialyltransferase 5
268859	7358.51	0.251173	0.072287	3.47466	0.000511497	0.0490882	ENSMUSG00000008658	Rbfox1	RNA binding protein, fox-1 homolog (C. elegans) 1
170826	768.384	0.2509	0.0719367	3.48779	0.000487036	0.0476951	ENSMUSG00000033871	Ppargc1b	peroxisome proliferative activated receptor, gamma, coactivator 1 beta
69017	8188.39	0.249788	0.0595403	4.19528	2.73e-05	0.00813704	ENSMUSG00000045114	Prrt2	proline-rich transmembrane protein 2
21846	1064.16	0.238709	0.0753766	3.16689	0.00154079	0.0900422	ENSMUSG00000033191	Tie1	tyrosine kinase with immunoglobulin-like and EGF-like domains 1
105653	8607.51	0.238513	0.037529	6.35544	2.08e-10	2.79e-06	ENSMUSG00000003469	Phyhip	phytanoyl-CoA hydroxylase interacting protein
71795	5079.87	0.234302	0.0631407	3.71078	0.000206618	0.0322924	ENSMUSG00000040430	Pitpnc1	phosphatidylinositol transfer protein, cytoplasmic 1
72605	3583.94	0.231421	0.0681929	3.39362	0.000689762	0.0590924	ENSMUSG00000056158	Car10	carbonic anhydrase 10
328232	3378.37	0.226832	0.0688288	3.29559	0.000982143	0.070218	ENSMUSG00000051335	Gfod1	glucose-fructose oxidoreductase domain containing 1
19055	9483.06	0.221791	0.0468271	4.73639	2.18e-06	0.00146213	ENSMUSG00000028161	Ppp3ca	protein phosphatase 3, catalytic subunit, alpha isoform
234695	5044.24	0.221008	0.0615308	3.59183	0.000328369	0.0385792	ENSMUSG00000050357	Carmil2	capping protein regulator and myosin 1 linker 2
241656	889.513	0.218789	0.0683211	3.20236	0.00136307	0.0824632	ENSMUSG00000039913	Pak5	p21 (RAC1) activated kinase 5
74309	1786.07	0.217672	0.060663	3.58821	0.000332951	0.0385792	ENSMUSG00000020435	Osbp2	oxysterol binding protein 2
100039795	2829.79	0.217036	0.068025	3.19054	0.00142007	0.0841285	ENSMUSG00000040612	Ildr2	immunoglobulin-like domain containing receptor 2
66420	2535.8	0.215819	0.0437969	4.92774	8.32e-07	0.000698833	ENSMUSG00000004667	Polr2e	polymerase (RNA) II (DNA directed) polypeptide E
360216	1418.36	0.213707	0.0498577	4.28634	1.82e-05	0.00666069	ENSMUSG00000030967	Zranb1	zinc finger, RAN-binding domain containing 1
230235	4457.71	0.210135	0.0632681	3.32134	0.000895861	0.0672696	ENSMUSG00000045589	Frrs1l	ferric-chelate reductase 1 like
70078	1815.72	0.209499	0.0640725	3.26971	0.00107657	0.0723507	ENSMUSG00000063200	Nol7	nucleolar protein 7
14169	1234.83	0.207699	0.054088	3.84003	0.000123021	0.0220469	ENSMUSG00000025551	Fgf14	fibroblast growth factor 14
20513	1221.29	0.199094	0.0637891	3.12113	0.00180156	0.0974497	ENSMUSG00000005357	Slc1a6	solute carrier family 1 (high affinity aspartate/glutamate transporter), member 6
76217	1812.27	0.194605	0.0534941	3.63788	0.000274893	0.0351603	ENSMUSG00000024502	Jakmip2	janus kinase and microtubule interacting protein 2
109349	2082.66	0.191436	0.054258	3.52825	0.000418316	0.0441383	ENSMUSG00000009216	Fam163b	family with sequence similarity 163, member B
56386	6809.94	0.188103	0.0579431	3.24634	0.00116899	0.0759052	ENSMUSG00000056124	B4galt6	UDP-Gal:betaGlcNAc beta 1,4-galactosyltransferase, polypeptide 6
330863	1385.29	0.186976	0.0534864	3.49576	0.000472712	0.0471406	ENSMUSG00000036913	Trim67	tripartite motif-containing 67
50773	1549.73	0.186003	0.0579696	3.20863	0.00133369	0.0823851	ENSMUSG00000020736	Nt5c	5',3'-nucleotidase, cytosolic
99045	2530.22	0.184758	0.0537884	3.43491	0.000592759	0.0531151	ENSMUSG00000037740	Mrps26	mitochondrial ribosomal protein S26
77254	2378.75	0.180617	0.0570056	3.16842	0.00153271	0.0899613	ENSMUSG00000030588	Yif1b	Yip1 interacting factor homolog B (S. cerevisiae)
12323	22780.7	0.176493	0.0371019	4.75697	1.97e-06	0.00143659	ENSMUSG00000057897	Camk2b	calcium/calmodulin-dependent protein kinase II, beta
18183	1724.12	0.175252	0.0468218	3.74295	0.000181869	0.029811	ENSMUSG00000041014	Nrg3	neuregulin 3
71704	2151.04	0.1741	0.0436593	3.98769	6.67e-05	0.0154619	ENSMUSG00000021895	Arhgef3	Rho guanine nucleotide exchange factor (GEF) 3
66086	1488.88	0.173474	0.0418463	4.1455	3.39e-05	0.00890887	ENSMUSG00000022677	Cep20	centrosomal protein 20
21413	5061.36	0.165443	0.0532236	3.10844	0.00188076	0.0983629	ENSMUSG00000053477	Tcf4	transcription factor 4
28080	10185.4	0.164963	0.0451918	3.65029	0.000261943	0.0348591	ENSMUSG00000022956	Atp5o	ATP synthase, H+ transporting, mitochondrial F1 complex, O subunit
94332	18488.5	0.162007	0.039437	4.10799	3.99e-05	0.00993426	ENSMUSG00000005338	Cadm3	cell adhesion molecule 3
594844	3054.39	0.160396	0.0465556	3.44527	0.000570489	0.0521629	ENSMUSG00000044550	Tceal3	transcription elongation factor A (SII)-like 3
14782	1178.92	0.15758	0.0502188	3.13787	0.0017018	0.0957068	ENSMUSG00000031584	Gsr	glutathione reductase
12757	9767.77	0.157391	0.037325	4.21677	2.48e-05	0.00812435	ENSMUSG00000028478	Clta	clathrin, light polypeptide (Lca)
74007	4613.7	0.154798	0.048982	3.1603	0.00157607	0.0913105	ENSMUSG00000020042	Btbd11	BTB (POZ) domain containing 11
76156	4245.56	0.154292	0.0457314	3.37388	0.000741161	0.0601911	ENSMUSG00000029861	Fam131b	family with sequence similarity 131, member B
228829	2772.42	0.153956	0.0343457	4.48254	7.38e-06	0.00367186	ENSMUSG00000038116	Phf20	PHD finger protein 20
12070	11762.9	0.153329	0.0475793	3.22259	0.00127035	0.0797888	ENSMUSG00000046432	Bex3	brain expressed X-linked 3
19175	5349.56	0.153184	0.0442023	3.46552	0.000529203	0.0500917	ENSMUSG00000018286	Psmb6	proteasome (prosome, macropain) subunit, beta type 6
69917	3925.31	0.151907	0.0468694	3.24107	0.00119082	0.0764334	ENSMUSG00000025374	Nabp2	nucleic acid binding protein 2
17992	9346.19	0.150461	0.0355933	4.22724	2.37e-05	0.00794961	ENSMUSG00000029632	Ndufa4	Ndufa4, mitochondrial complex associated
18717	13097.5	0.149672	0.0452641	3.30664	0.000944221	0.0690939	ENSMUSG00000034902	Pip5k1c	phosphatidylinositol-4-phosphate 5-kinase, type 1 gamma
18710	3114.37	0.148843	0.0480109	3.1002	0.00193387	0.0988332	ENSMUSG00000028698	Pik3r3	phosphoinositide-3-kinase regulatory subunit 3
18710	3114.37	0.148843	0.0480109	3.1002	0.00193387	0.0988332	ENSMUSG00000111410	Pik3r3	phosphoinositide-3-kinase regulatory subunit 3
26444	4417.77	0.146398	0.0349401	4.18999	2.79e-05	0.00813704	ENSMUSG00000027566	Psma7	proteasome subunit alpha 7
19181	3653.44	0.144632	0.0444382	3.25469	0.00113516	0.0747924	ENSMUSG00000028932	Psmc2	proteasome (prosome, macropain) 26S subunit, ATPase 2
20364	15920.9	0.142722	0.0453882	3.14446	0.00166391	0.093969	ENSMUSG00000041571	Selenow	selenoprotein W
66407	1440.83	0.141729	0.0385646	3.67511	0.000237743	0.0336368	ENSMUSG00000028861	Mrps15	mitochondrial ribosomal protein S15
53310	4210.31	0.139756	0.0381074	3.66743	0.000245002	0.0338507	ENSMUSG00000000881	Dlg3	discs large MAGUK scaffold protein 3
14489	5690.99	0.138886	0.04143	3.35231	0.000801409	0.0629206	ENSMUSG00000029840	Mtpn	myotrophin
319263	3633.87	0.138684	0.0422547	3.28209	0.0010304	0.0710236	ENSMUSG00000051285	Pcmtd1	protein-L-isoaspartate (D-aspartate) O-methyltransferase domain containing 1
94067	2021.57	0.135925	0.0432134	3.14544	0.00165835	0.093969	ENSMUSG00000025208	Mrpl43	mitochondrial ribosomal protein L43
73834	7343.94	0.135182	0.04351	3.10693	0.00189042	0.0984851	ENSMUSG00000021114	Atp6v1d	ATPase, H+ transporting, lysosomal V1 subunit D
66235	2282.8	0.133098	0.03735	3.56353	0.000365898	0.0406449	ENSMUSG00000067194	Eif1ax	eukaryotic translation initiation factor 1A, X-linked
56612	4516.85	0.132087	0.0400463	3.29836	0.000972519	0.070218	ENSMUSG00000001289	Pfdn5	prefoldin 5
78330	3637.36	0.131874	0.0375091	3.51579	0.000438452	0.0449866	ENSMUSG00000024038	Ndufv3	NADH:ubiquinone oxidoreductase core subunit V3
26443	4394.26	0.130809	0.0351025	3.72648	0.000194174	0.0307046	ENSMUSG00000021024	Psma6	proteasome subunit alpha 6
19951	4188.99	0.130553	0.0366154	3.56554	0.000363112	0.0406449	ENSMUSG00000057841	Rpl32	ribosomal protein L32
60595	4546.63	0.128989	0.0395661	3.2601	0.00111374	0.074108	ENSMUSG00000054808	Actn4	actinin alpha 4
27053	4754.79	0.128738	0.0381666	3.37306	0.000743377	0.0601911	ENSMUSG00000029752	Asns	asparagine synthetase
23808	2291.52	0.12816	0.0374241	3.42453	0.000615855	0.0548192	ENSMUSG00000031575	Ash2l	ASH2 like histone lysine methyltransferase complex subunit
76497	3633.31	0.127744	0.0346862	3.68283	0.000230656	0.0333482	ENSMUSG00000036398	Ppp1r11	protein phosphatase 1, regulatory inhibitor subunit 11
30949	2207.06	0.127671	0.0379592	3.36338	0.000769938	0.0615996	ENSMUSG00000030763	Lcmt1	leucine carboxyl methyltransferase 1
72357	5181.48	0.125495	0.0376126	3.33651	0.000848383	0.0648895	ENSMUSG00000029559	2210016L21Rik	RIKEN cDNA 2210016L21 gene
66177	2962.39	0.122185	0.0373259	3.27346	0.00106241	0.0719542	ENSMUSG00000084786	Ubl5	ubiquitin-like 5
11941	22740.4	0.121795	0.036712	3.31759	0.000907974	0.0678005	ENSMUSG00000030302	Atp2b2	ATPase, Ca++ transporting, plasma membrane 2
71765	9039.12	0.119831	0.0385958	3.10475	0.00190437	0.0988168	ENSMUSG00000063576	Klhdc3	kelch domain containing 3
19988	5885.67	0.11004	0.0305151	3.60608	0.000310854	0.0370612	ENSMUSG00000029614	Rpl6	ribosomal protein L6
14084	2239.15	0.107491	0.0344594	3.11934	0.00181255	0.0974497	ENSMUSG00000010517	Faf1	Fas-associated factor 1
18762	5302.61	0.106288	0.0288567	3.68329	0.000230246	0.0333482	ENSMUSG00000029053	Prkcz	protein kinase C, zeta
12345	8763.01	0.104811	0.0284127	3.6889	0.00022523	0.0333482	ENSMUSG00000028745	Capzb	capping protein (actin filament) muscle Z-line, beta
21672	7859.19	0.0961376	0.0286891	3.35101	0.000805174	0.0629206	ENSMUSG00000005161	Prdx2	peroxiredoxin 2
208869	9211.32	0.0904372	0.0266337	3.39559	0.0006848	0.0590924	ENSMUSG00000039716	Dock3	dedicator of cyto-kinesis 3
20788	12701.5	-0.0997333	0.0311936	-3.19724	0.00138751	0.0829148	ENSMUSG00000022463	Srebf2	sterol regulatory element binding factor 2
107939	4643.47	-0.102589	0.0328417	-3.12373	0.00178574	0.0971743	ENSMUSG00000053293	Pom121	nuclear pore membrane protein 121
80749	2918.87	-0.13125	0.0399133	-3.28838	0.00100764	0.0709533	ENSMUSG00000030600	Lrfn1	leucine rich repeat and fibronectin type III domain containing 1
18145	5465.53	-0.136879	0.0436775	-3.13387	0.00172518	0.0962167	ENSMUSG00000024413	Npc1	NPC intracellular cholesterol transporter 1
19283	10533.4	-0.136902	0.0423173	-3.23514	0.00121584	0.0770852	ENSMUSG00000068748	Ptprz1	protein tyrosine phosphatase, receptor type Z, polypeptide 1
77519	1472.79	-0.14122	0.0453955	-3.11088	0.0018653	0.0983197	ENSMUSG00000060510	Zfp266	zinc finger protein 266
14674	3420.34	-0.143854	0.0425683	-3.37936	0.000726544	0.0601911	ENSMUSG00000020611	Gna13	guanine nucleotide binding protein, alpha 13
21871	2353.56	-0.145372	0.0416049	-3.49411	0.000475651	0.0471406	ENSMUSG00000038023	Atp6v0a2	ATPase, H+ transporting, lysosomal V0 subunit A2
73062	3234.44	-0.150678	0.0481467	-3.12957	0.00175065	0.096788	ENSMUSG00000033819	Ppp1r16a	protein phosphatase 1, regulatory subunit 16A
64451	8410.17	-0.151251	0.046131	-3.27873	0.00104277	0.0711466	ENSMUSG00000020231	Dip2a	disco interacting protein 2 homolog A
50524	6182.66	-0.156065	0.0316601	-4.9294	8.25e-07	0.000698833	ENSMUSG00000049532	Sall2	spalt like transcription factor 2
20249	21360	-0.165435	0.0503565	-3.28527	0.00101885	0.0710236	ENSMUSG00000037071	Scd1	stearoyl-Coenzyme A desaturase 1
16987	1461.06	-0.167124	0.0529784	-3.15457	0.00160734	0.0923258	ENSMUSG00000033105	Lss	lanosterol synthase
22057	1735.44	-0.173998	0.0499836	-3.4811	0.000499362	0.0482872	ENSMUSG00000037573	Tob1	transducer of ErbB-2.1
16565	5108.71	-0.179287	0.0489958	-3.65924	0.000252968	0.0340014	ENSMUSG00000041642	Kif21b	kinesin family member 21B
54638	950.995	-0.185355	0.0599281	-3.09295	0.00198178	0.0997645	ENSMUSG00000031143	Ccdc22	coiled-coil domain containing 22
54601	1199.56	-0.190315	0.0579709	-3.28294	0.00102732	0.0710236	ENSMUSG00000042903	Foxo4	forkhead box O4
211652	2424.79	-0.196391	0.0630722	-3.11375	0.00184723	0.098137	ENSMUSG00000018849	Wwc1	WW, C2 and coiled-coil domain containing 1
269831	998.167	-0.196956	0.061734	-3.19039	0.00142081	0.0841285	ENSMUSG00000029669	Tspan12	tetraspanin 12
77889	5634.98	-0.204998	0.0565009	-3.62822	0.000285385	0.0355172	ENSMUSG00000024063	Lbh	limb-bud and heart
15203	775.434	-0.20857	0.0650915	-3.20427	0.00135407	0.0823851	ENSMUSG00000031209	Heph	hephaestin
16332	1744.08	-0.212362	0.0559689	-3.79428	0.000148074	0.0251932	ENSMUSG00000032737	Inppl1	inositol polyphosphate phosphatase-like 1
68339	1066.56	-0.213465	0.065458	-3.2611	0.00110981	0.074108	ENSMUSG00000021182	Ccdc88c	coiled-coil domain containing 88C
330662	1977.98	-0.213777	0.0610907	-3.49933	0.000466426	0.0471406	ENSMUSG00000058325	Dock1	dedicator of cytokinesis 1
70097	7631.61	-0.214519	0.0588301	-3.64642	0.000265923	0.0350418	ENSMUSG00000015305	Sash1	SAM and SH3 domain containing 1
17690	1663.85	-0.214678	0.0662259	-3.24161	0.00118857	0.0764334	ENSMUSG00000054256	Msi1	musashi RNA-binding protein 1
170625	1190.82	-0.215179	0.0572541	-3.75832	0.000171059	0.0286479	ENSMUSG00000042364	Snx18	sorting nexin 18
100042450	2272.48	-0.219764	0.0623094	-3.52698	0.000420334	0.0441383	ENSMUSG00000093536	Smim17	small integral membrane protein 17
67263	1050.46	-0.223322	0.0626449	-3.56489	0.000364015	0.0406449	ENSMUSG00000032846	Zswim6	zinc finger SWIM-type containing 6
79221	844.309	-0.226146	0.0671455	-3.368	0.000757161	0.0609401	ENSMUSG00000004698	Hdac9	histone deacetylase 9
93703	486.356	-0.226814	0.0696836	-3.25492	0.00113426	0.0747924	ENSMUSG00000103088	Pcdhgb6	protocadherin gamma subfamily B, 6
235584	1529.94	-0.229724	0.0547282	-4.19754	2.7e-05	0.00813704	ENSMUSG00000053716	Dusp7	dual specificity phosphatase 7
195727	574.399	-0.230822	0.0724105	-3.18768	0.00143419	0.0845481	ENSMUSG00000059493	Nhs	NHS actin remodeling regulator
73729	685.943	-0.231171	0.0745568	-3.1006	0.00193127	0.0988332	ENSMUSG00000099689	Zfp383	zinc finger protein 383
218440	3896.59	-0.234407	0.0749552	-3.12729	0.00176423	0.096788	ENSMUSG00000045034	Ankrd34b	ankyrin repeat domain 34B
70546	1396.4	-0.236422	0.073786	-3.20416	0.00135457	0.0823851	ENSMUSG00000039470	Zdhhc2	zinc finger, DHHC domain containing 2
76982	1388.63	-0.237948	0.0608222	-3.9122	9.15e-05	0.0186261	ENSMUSG00000067879	Vxn	vexin
20674	2463.1	-0.241019	0.0752209	-3.20416	0.00135459	0.0823851	ENSMUSG00000074637	Sox2	SRY (sex determining region Y)-box 2
338354	415.397	-0.242014	0.0692784	-3.49336	0.000476982	0.0471406	ENSMUSG00000063047	Zfp780b	zinc finger protein 780B
433938	2099.98	-0.242461	0.0589542	-4.1127	3.91e-05	0.00991756	ENSMUSG00000070576	Mn1	meningioma 1
83964	2122.83	-0.244779	0.0563809	-4.34152	1.42e-05	0.00594353	ENSMUSG00000031990	Jam3	junction adhesion molecule 3
231440	2247.22	-0.244973	0.0696066	-3.51939	0.000432546	0.044722	ENSMUSG00000034981	Parm1	prostate androgen-regulated mucin-like protein 1
320404	6317.64	-0.247259	0.0760256	-3.25231	0.00114469	0.0750527	ENSMUSG00000038855	Itpkb	inositol 1,4,5-trisphosphate 3-kinase B
104445	2740.37	-0.248227	0.0731595	-3.39296	0.000691411	0.0590924	ENSMUSG00000049521	Cdc42ep1	CDC42 effector protein (Rho GTPase binding) 1
20681	2566.95	-0.25146	0.07414	-3.39169	0.000694636	0.0590924	ENSMUSG00000024176	Sox8	SRY (sex determining region Y)-box 8
76206	1962.23	-0.252615	0.078824	-3.2048	0.00135155	0.0823851	ENSMUSG00000031210	Gpr165	G protein-coupled receptor 165
58198	1733.89	-0.252796	0.0662146	-3.81782	0.000134635	0.0235016	ENSMUSG00000031665	Sall1	spalt like transcription factor 1
272027	384.912	-0.254554	0.0751584	-3.3869	0.000706872	0.0593817	ENSMUSG00000035495	Tstd2	thiosulfate sulfurtransferase (rhodanese)-like domain containing 2
235406	902.138	-0.2569	0.0658363	-3.9021	9.54e-05	0.0188495	ENSMUSG00000032733	Snx33	sorting nexin 33
70584	552.562	-0.259541	0.0682006	-3.80556	0.000141486	0.024381	ENSMUSG00000030602	Pak4	p21 (RAC1) activated kinase 4
20682	1780.09	-0.269722	0.0695216	-3.87968	0.000104595	0.020328	ENSMUSG00000000567	Sox9	SRY (sex determining region Y)-box 9
56543	5649.92	-0.276045	0.0858322	-3.21611	0.00129942	0.0812351	ENSMUSG00000040896	Kcnd3	potassium voltage-gated channel, Shal-related family, member 3
56332	1886.63	-0.276567	0.0770653	-3.58873	0.000332289	0.0385792	ENSMUSG00000032531	Amotl2	angiomotin-like 2
53412	1968.52	-0.277175	0.0714971	-3.87674	0.000105867	0.020328	ENSMUSG00000067279	Ppp1r3c	protein phosphatase 1, regulatory subunit 3C
19092	659.137	-0.277671	0.0896237	-3.09818	0.0019471	0.0991327	ENSMUSG00000029334	Prkg2	protein kinase, cGMP-dependent, type II
14707	308.407	-0.281365	0.081657	-3.44569	0.000569599	0.0521629	ENSMUSG00000068523	Gng5	guanine nucleotide binding protein (G protein), gamma 5
12305	8450.75	-0.281535	0.0795863	-3.53748	0.000403971	0.0434381	ENSMUSG00000003534	Ddr1	discoidin domain receptor family, member 1
19277	1976.68	-0.282474	0.0815702	-3.46295	0.00053429	0.0502195	ENSMUSG00000030223	Ptpro	protein tyrosine phosphatase, receptor type, O
11682	1204.73	-0.288552	0.0902533	-3.19714	0.00138798	0.0829148	ENSMUSG00000055471	Alk	anaplastic lymphoma kinase
211484	254.47	-0.289334	0.0846062	-3.41977	0.000626732	0.0554204	ENSMUSG00000060771	Tsga10	testis specific 10
14673	3841.48	-0.290115	0.0788354	-3.68001	0.000233221	0.0333482	ENSMUSG00000000149	Gna12	guanine nucleotide binding protein, alpha 12
12552	2214.36	-0.292813	0.0620477	-4.71916	2.37e-06	0.00151578	ENSMUSG00000031673	Cdh11	cadherin 11
77739	856.347	-0.293014	0.0888993	-3.29602	0.000980651	0.070218	ENSMUSG00000066113	Adamtsl1	ADAMTS-like 1
18600	2468.21	-0.295996	0.0887202	-3.33629	0.000849042	0.0648895	ENSMUSG00000028927	Padi2	peptidyl arginine deiminase, type II
22339	4746.78	-0.296199	0.0651693	-4.54507	5.49e-06	0.00283894	ENSMUSG00000023951	Vegfa	vascular endothelial growth factor A
12795	870.935	-0.296917	0.0716887	-4.14175	3.45e-05	0.00890887	ENSMUSG00000028680	Plk3	polo like kinase 3
66949	1165.3	-0.300636	0.0964521	-3.11695	0.00182733	0.0978532	ENSMUSG00000034317	Trim59	tripartite motif-containing 59
52118	297.111	-0.303315	0.0895316	-3.3878	0.000704551	0.0593817	ENSMUSG00000040511	Pvr	poliovirus receptor
73173	811.394	-0.311016	0.0791265	-3.93062	8.47e-05	0.0183887	ENSMUSG00000037892	Pcdh18	protocadherin 18
67457	1882.78	-0.31438	0.0853474	-3.68353	0.000230023	0.0333482	ENSMUSG00000024816	Frmd8	FERM domain containing 8
11441	882.483	-0.318204	0.0955554	-3.33005	0.0008683	0.0655664	ENSMUSG00000030525	Chrna7	cholinergic receptor, nicotinic, alpha polypeptide 7
107351	1549.34	-0.321205	0.0799363	-4.01826	5.86e-05	0.014072	ENSMUSG00000032702	Kank1	KN motif and ankyrin repeat domains 1
27428	456.34	-0.329234	0.100126	-3.28821	0.00100826	0.0709533	ENSMUSG00000029381	Shroom3	shroom family member 3
11438	5484.58	-0.332465	0.0960842	-3.46015	0.000539884	0.0503929	ENSMUSG00000027577	Chrna4	cholinergic receptor, nicotinic, alpha polypeptide 4
108154	292.882	-0.333329	0.0910523	-3.66085	0.000251379	0.0340014	ENSMUSG00000046169	Adamts6	a disintegrin-like and metallopeptidase (reprolysin type) with thrombospondin type 1 motif, 6
12193	1434.96	-0.337268	0.066777	-5.05066	4.4e-07	0.000564128	ENSMUSG00000045817	Zfp36l2	zinc finger protein 36, C3H type-like 2
18142	1466.15	-0.341849	0.108604	-3.14767	0.00164575	0.0937312	ENSMUSG00000001988	Npas1	neuronal PAS domain protein 1
18208	3001.15	-0.352732	0.0763587	-4.61941	3.85e-06	0.00224892	ENSMUSG00000020902	Ntn1	netrin 1
19771	233.233	-0.353197	0.113585	-3.10954	0.00187379	0.0983629	ENSMUSG00000039194	Rlbp1	retinaldehyde binding protein 1
382913	138.502	-0.358772	0.115202	-3.1143	0.00184384	0.098137	ENSMUSG00000035121	Neil2	nei like 2 (E. coli)
329934	493.12	-0.359439	0.105734	-3.39946	0.000675186	0.0589297	ENSMUSG00000052135	Foxo6	forkhead box O6
268345	4577.6	-0.360265	0.0909277	-3.9621	7.43e-05	0.0169248	ENSMUSG00000035681	Kcnc2	potassium voltage gated channel, Shaw-related subfamily, member 2
101700	181.521	-0.361355	0.108262	-3.33778	0.000844519	0.0648895	ENSMUSG00000073968	Trim68	tripartite motif-containing 68
212190	302.16	-0.371393	0.102641	-3.61836	0.000296477	0.0365235	ENSMUSG00000043621	Ubxn10	UBX domain protein 10
14370	336.86	-0.383842	0.106213	-3.6139	0.000301622	0.0365235	ENSMUSG00000036904	Fzd8	frizzled class receptor 8
320247	451.776	-0.385056	0.0921941	-4.17658	2.96e-05	0.0082864	NA	C030023E24Rik	RIKEN cDNA C030023E24 gene
64706	658.776	-0.394551	0.114488	-3.44623	0.000568459	0.0521629	ENSMUSG00000016763	Scube1	signal peptide, CUB domain, EGF-like 1
22142	1182.05	-0.423221	0.1108	-3.81968	0.000133623	0.0235016	ENSMUSG00000072235	Tuba1a	tubulin, alpha 1A
66844	122.77	-0.432285	0.133114	-3.24747	0.00116436	0.0759052	ENSMUSG00000025353	Ormdl2	ORM1-like 2 (S. cerevisiae)
67775	118.801	-0.434058	0.123151	-3.5246	0.000424123	0.044191	ENSMUSG00000033355	Rtp4	receptor transporter protein 4
18387	771.174	-0.454164	0.117701	-3.85861	0.000114033	0.0212877	ENSMUSG00000025905	Oprk1	opioid receptor, kappa 1
269132	453.259	-0.476143	0.141032	-3.37613	0.000735144	0.0601911	ENSMUSG00000032649	Colgalt2	collagen beta(1-O)galactosyltransferase 2
434232	93.8675	-0.483459	0.14501	-3.33397	0.000856164	0.0650152	ENSMUSG00000073856	Iqck	IQ motif containing K
110058	1265.4	-0.560811	0.166251	-3.37327	0.000742801	0.0601911	ENSMUSG00000058420	Syt17	synaptotagmin XVII
13489	1218.67	-0.594775	0.188355	-3.15774	0.00158996	0.0917198	ENSMUSG00000032259	Drd2	dopamine receptor D2
22068	155.604	-1.05508	0.318607	-3.31153	0.000927875	0.068627	ENSMUSG00000031997	Trpc6	transient receptor potential cation channel, subfamily C, member 6
12374	93.3714	-1.06742	0.300659	-3.55028	0.000384827	0.0420525	ENSMUSG00000051980	Casr	calcium-sensing receptor
72027	127.825	-1.48195	0.274574	-5.39727	6.77e-08	0.000151574	ENSMUSG00000063354	Slc39a4	solute carrier family 39 (zinc transporter), member 4
21823	6166.49	-1.51916	0.362483	-4.19099	2.78e-05	0.00813704	ENSMUSG00000000214	Th	tyrosine hydroxylase
108043	742.833	-1.54365	0.413074	-3.73698	0.000186246	0.0301607	ENSMUSG00000031492	Chrnb3	cholinergic receptor, nicotinic, beta polypeptide 3
11440	1126.86	-1.5665	0.359328	-4.35952	1.3e-05	0.00565154	ENSMUSG00000031491	Chrna6	cholinergic receptor, nicotinic, alpha polypeptide 6

## Sheet: Data 9
Supplementary Data 9: Adult DRN (male) RNA-seq data (Resilient vs. Control All), FDR<0.1 – Fig. 1B
ENTREZID	baseMean	log2FoldChange	lfcSE	stat	pvalue	padj	ENSEMBL	SYMBOL	GENENAME
16819	24.2405	3.68813	0.734551	5.02092	5.14242e-07	0.00238318	ENSMUSG00000026822	Lcn2	lipocalin 2
110257	455.789	1.63305	0.329421	4.95734	7.14639e-07	0.00238318	ENSMUSG00000069917	Hba-a2	hemoglobin alpha, adult chain 2
11656	199.664	1.25104	0.312219	4.00695	6.15079e-05	0.0344164	ENSMUSG00000025270	Alas2	aminolevulinic acid synthase 2, erythroid
100503605	410.306	1.24693	0.328005	3.80155	0.000143792	0.063236	ENSMUSG00000052305	Hbb-bs	hemoglobin, beta adult s chain
53422	131.59	0.688968	0.185813	3.70786	0.000209022	0.0774496	ENSMUSG00000018554	Ybx2	Y box protein 2
69146	69.0849	0.683141	0.18751	3.64322	0.000269247	0.0882437	ENSMUSG00000022575	Gsdmd	gasdermin D
16855	92.4389	0.622823	0.150357	4.14229	3.43857e-05	0.0291395	ENSMUSG00000053964	Lgals4	lectin, galactose binding, soluble 4
17718	464.317	0.597147	0.131891	4.52759	5.96601e-06	0.011053	ENSMUSG00000064360	ND3	NADH dehydrogenase subunit 3
100044509	263.767	0.51044	0.132484	3.85284	0.000116757	0.055623	ENSMUSG00000089736	Tgfbr3l	transforming growth factor, beta receptor III-like
328643	4015.85	0.37085	0.0919333	4.03391	5.4857e-05	0.0344164	ENSMUSG00000046613	Vwa5b2	von Willebrand factor A domain containing 5B2
69094	1525.58	0.331773	0.0702669	4.72162	2.33975e-06	0.00557329	ENSMUSG00000019158	Tmem160	transmembrane protein 160
216961	1930.3	0.325245	0.0907796	3.5828	0.000339934	0.0994395	ENSMUSG00000020836	Coro6	coronin 6
70020	1259.21	0.299765	0.0609916	4.91485	8.88489e-07	0.00246911	ENSMUSG00000030034	Ino80b	INO80 complex subunit B
84035	683.378	0.291659	0.0801376	3.63948	0.00027319	0.0882437	ENSMUSG00000020393	Kremen1	kringle containing transmembrane protein 1
73711	1212.49	0.26107	0.0684855	3.81205	0.000137821	0.063236	ENSMUSG00000031813	Mvb12a	multivesicular body subunit 12A
73218	2049.82	0.215475	0.0539375	3.9949	6.47223e-05	0.0344164	ENSMUSG00000035206	Sppl2b	signal peptide peptidase like 2B
70556	2565.55	0.208352	0.0503271	4.13995	3.47378e-05	0.0291395	ENSMUSG00000028982	Slc25a33	solute carrier family 25, member 33
71687	3337.2	0.14762	0.0400061	3.68995	0.000224301	0.0812065	ENSMUSG00000002032	Tmem25	transmembrane protein 25
22134	13472.6	-0.1053	0.0264388	-3.98278	6.81146e-05	0.0344164	ENSMUSG00000056429	Tgoln1	trans-golgi network protein
18744	12522.7	-0.111617	0.0296311	-3.76688	0.0001653	0.0672248	ENSMUSG00000034403	Pja1	praja ring finger ubiquitin ligase 1
71069	7301.84	-0.128521	0.0320876	-4.00532	6.19332e-05	0.0344164	ENSMUSG00000038143	Stox2	storkhead box 2
65246	3209.36	-0.128678	0.0314526	-4.09118	4.29179e-05	0.0325279	ENSMUSG00000022100	Xpo7	exportin 7
12492	5216.61	-0.129105	0.032764	-3.94046	8.13255e-05	0.039883	ENSMUSG00000029426	Scarb2	scavenger receptor class B, member 2
17847	6665.16	-0.130588	0.0311768	-4.18864	2.80635e-05	0.0278298	ENSMUSG00000056342	Usp34	ubiquitin specific peptidase 34
12331	6544.37	-0.135398	0.0313713	-4.31599	1.58893e-05	0.0203798	ENSMUSG00000028656	Cap1	CAP, adenylate cyclase-associated protein 1 (yeast)
15114	24608.6	-0.140954	0.0342151	-4.11964	3.7947e-05	0.0301299	ENSMUSG00000006930	Hap1	huntingtin-associated protein 1
320827	6025.42	-0.15885	0.0418149	-3.79889	0.000145348	0.063236	ENSMUSG00000036377	Cracd	capping protein inhibiting regulator of actin
22026	2162.21	-0.162603	0.036946	-4.40111	1.077e-05	0.0166068	ENSMUSG00000005893	Nr2c2	nuclear receptor subfamily 2, group C, member 2
20340	8324.63	-0.162735	0.0402816	-4.03993	5.3466e-05	0.0344164	ENSMUSG00000003316	Glg1	golgi apparatus protein 1
320840	6968.49	-0.163628	0.0454696	-3.59863	0.000319898	0.0952497	ENSMUSG00000040037	Negr1	neuronal growth regulator 1
268860	33672.1	-0.166757	0.0402938	-4.13854	3.4952e-05	0.0291395	ENSMUSG00000057880	Abat	4-aminobutyrate aminotransferase
227059	4068.71	-0.17579	0.037896	-4.63874	3.50546e-06	0.00730626	ENSMUSG00000025986	Slc39a10	solute carrier family 39 (zinc transporter), member 10
54725	5628.55	-0.177208	0.0485392	-3.65082	0.000261402	0.0882437	ENSMUSG00000032076	Cadm1	cell adhesion molecule 1
67579	1556.77	-0.178289	0.047314	-3.76821	0.000164422	0.0672248	ENSMUSG00000020300	Cpeb4	cytoplasmic polyadenylation element binding protein 4
17261	3980.3	-0.182958	0.0454184	-4.02829	5.61845e-05	0.0344164	ENSMUSG00000001419	Mef2d	myocyte enhancer factor 2D
17968	2598	-0.208614	0.0556341	-3.74975	0.00017701	0.070273	ENSMUSG00000022762	Ncam2	neural cell adhesion molecule 2
20020	8036.99	-0.210102	0.0527484	-3.9831	6.80209e-05	0.0344164	ENSMUSG00000005198	Polr2a	polymerase (RNA) II (DNA directed) polypeptide A
68728	16526.1	-0.211076	0.0528749	-3.99199	6.55213e-05	0.0344164	ENSMUSG00000038375	Trp53inp2	transformation related protein 53 inducible nuclear protein 2
12728	1216.26	-0.221354	0.0608519	-3.63759	0.000275199	0.0882437	ENSMUSG00000004317	Clcn5	chloride channel, voltage-sensitive 5
235344	918.138	-0.230713	0.0548169	-4.2088	2.56736e-05	0.0278298	ENSMUSG00000037112	Sik2	salt inducible kinase 2
14395	860.806	-0.276033	0.0657306	-4.19946	2.67555e-05	0.0278298	ENSMUSG00000000560	Gabra2	gamma-aminobutyric acid (GABA) A receptor, subunit alpha 2
22754	524.869	-0.279986	0.0748486	-3.7407	0.000183509	0.0711587	ENSMUSG00000031374	Zfp92	zinc finger protein 92
547176	351.42	-0.283975	0.0777801	-3.651	0.00026122	0.0882437	ENSMUSG00000035045	Zc3h12b	zinc finger CCCH-type containing 12B
269023	1383	-0.312876	0.0618835	-5.05589	4.28388e-07	0.00238318	ENSMUSG00000052713	Zfp608	zinc finger protein 608
68481	1093.59	-0.316698	0.0727309	-4.35438	1.33443e-05	0.0185419	ENSMUSG00000026566	Mpzl1	myelin protein zero-like 1
66866	484.946	-0.318679	0.0761272	-4.18614	2.8374e-05	0.0278298	ENSMUSG00000025078	Nhlrc2	NHL repeat containing 2
13867	987.448	-0.32962	0.0894544	-3.68478	0.000228902	0.0812065	ENSMUSG00000018166	Erbb3	erb-b2 receptor tyrosine kinase 3
22067	684.276	-0.379405	0.105141	-3.60854	0.000307924	0.0933514	ENSMUSG00000041710	Trpc5	transient receptor potential cation channel, subfamily C, member 5
68867	354.246	-0.388324	0.0958642	-4.05077	5.10497e-05	0.0344164	ENSMUSG00000039328	Rnf122	ring finger protein 122
574402	2131.53	-0.396119	0.0794684	-4.98461	6.20876e-07	0.00238318	ENSMUSG00000052229	Gpr17	G protein-coupled receptor 17
17706	472.346	-0.449796	0.112714	-3.99059	6.59086e-05	0.0344164	ENSMUSG00000064356	ATP8	ATP synthase F0 subunit 8
107993	284.077	-0.463436	0.124659	-3.71762	0.000201111	0.0762121	ENSMUSG00000032556	Bfsp2	beaded filament structural protein 2, phakinin
330355	406.991	-1.48738	0.391978	-3.79456	0.000147907	0.063236	ENSMUSG00000052861	Dnah6	dynein, axonemal, heavy chain 6
319903	42.8534	-1.60069	0.364008	-4.3974	1.09557e-05	0.0166068	ENSMUSG00000115529	9630013A20Rik	RIKEN cDNA 9630013A20 gene

## Sheet: Data 10
Supplementary Data 10: Adult DRN (female) RNA-seq data (Defeated vs. Control All), FDR<0.1 – Fig. 1E-F & Extended Data Fig. 1C-F
Ensmbl	Basemean	Log2FC	Log2FC SD	Wald	Pval	FDR	Chr	Start	End	Strand	Type	Gene Name
ENSMUSG00000058665	957.394	0.437064	0.0583827	7.4862	7.09e-14	1.99e-10	1	120530146	120535721	+	protein_coding	En1
ENSMUSG00000037025	299.719	0.354792	0.0612837	5.78933	7.07e-09	9.91e-06	2	147884796	147888889	-	protein_coding	Foxa2
ENSMUSG00000027966	1776.63	0.348576	0.0542282	6.42794	1.29e-10	2.42e-07	3	113824188	114014367	+	protein_coding	Col11a1
ENSMUSG00000031491	229.527	0.328659	0.0609209	5.39485	6.86e-08	5.06e-05	8	27893239	27903972	-	protein_coding	Chrna6
ENSMUSG00000039095	784.901	0.320101	0.0586711	5.45586	4.87e-08	3.91e-05	5	28370691	28377164	+	protein_coding	En2
ENSMUSG00000050063	1009.85	0.290073	0.0561477	5.16626	2.39e-07	0.00013514	7	43473922	43481454	+	protein_coding	Klk6
ENSMUSG00000042607	332.266	0.280947	0.0612074	4.59008	4.43e-06	0.00108564	6	5383385	5433022	+	protein_coding	Asb4
ENSMUSG00000026170	625.061	0.275954	0.0560161	4.92634	8.38e-07	0.00036153	1	74752732	74777051	+	protein_coding	Cyp27a1
ENSMUSG00000030406	151.3	0.272551	0.0608288	4.48063	7.44e-06	0.00162658	7	18889985	18900052	-	protein_coding	Gipr
ENSMUSG00000042096	180.89	0.269497	0.0611929	4.40405	1.06e-05	0.00215609	5	114141763	114163743	+	protein_coding	Dao
ENSMUSG00000055027	372.416	0.267418	0.0579147	4.61745	3.88e-06	0.00102152	6	71190923	71299217	-	protein_coding	Smyd1
ENSMUSG00000026141	309.83	0.254853	0.0607236	4.19693	2.71e-05	0.004464	1	24300970	24626553	-	protein_coding	Col19a1
ENSMUSG00000038173	467.226	0.254556	0.0590311	4.31223	1.62e-05	0.00298885	8	47439921	47549797	+	protein_coding	Enpp6
ENSMUSG00000020902	1146.64	0.253738	0.0545962	4.64754	3.36e-06	0.00092675	11	68100189	68291649	-	protein_coding	Ntn1
ENSMUSG00000020732	759.744	0.251471	0.0557128	4.5137	6.37e-06	0.00143074	11	114982256	115053062	+	protein_coding	Rab37
ENSMUSG00000043673	341.881	0.250546	0.0612519	4.09042	4.31e-05	0.00635665	12	11140202	11201057	-	protein_coding	Kcns3
ENSMUSG00000047797	1750.84	0.248376	0.0441499	5.62575	1.85e-08	1.94e-05	X	100419983	100429235	+	protein_coding	Gjb1
ENSMUSG00000041309	1336.5	0.243011	0.048121	5.05	4.42e-07	0.00022531	7	139159291	139162713	-	protein_coding	Nkx6-2
ENSMUSG00000023828	196.266	0.241267	0.0593168	4.06743	4.75e-05	0.00655694	17	12637846	12726591	-	protein_coding	Slc22a3
ENSMUSG00000028197	121.703	0.239394	0.0587007	4.07822	4.54e-05	0.00645499	3	144998232	145257766	+	protein_coding	Col24a1
ENSMUSG00000026879	2732.86	0.236683	0.0397043	5.96114	2.5e-09	4.22e-06	2	35146391	35197904	+	protein_coding	Gsn
ENSMUSG00000024186	943.48	0.2362	0.0559328	4.22292	2.41e-05	0.00409941	17	26421924	26430298	+	protein_coding	Rgs11
ENSMUSG00000047143	180.98	0.235917	0.0595893	3.95905	7.52e-05	0.0093405	4	109835249	109840884	+	protein_coding	Dmrta2
ENSMUSG00000038526	987.952	0.235615	0.0490757	4.80106	1.58e-06	0.00052081	3	95805079	95812003	-	protein_coding	Car14
ENSMUSG00000034771	1580.62	0.233628	0.0500811	4.665	3.09e-06	0.00092675	10	81410394	81426679	+	protein_coding	Tle2
ENSMUSG00000044734	642.2	0.233276	0.0534823	4.36175	1.29e-05	0.00252486	13	33026074	33035168	-	protein_coding	Serpinb1a
ENSMUSG00000002266	1692.03	0.232956	0.0464492	5.01528	5.3e-07	0.00024086	7	6674267	6699449	-	protein_coding	Zim1
ENSMUSG00000022860	238.236	0.232895	0.0614116	3.79236	0.00014922	0.0148595	16	78727835	78748621	+	protein_coding	Chodl
ENSMUSG00000006403	1949.39	0.227896	0.0426357	5.3452	9.03e-08	6.08e-05	1	171077989	171088206	+	protein_coding	Adamts4
ENSMUSG00000026435	111.453	0.226352	0.0596506	3.79463	0.00014786	0.0148118	1	131890704	131910707	+	protein_coding	Slc45a3
ENSMUSG00000037295	330.021	0.226053	0.0592674	3.81412	0.00013667	0.0140414	4	134468864	134495335	-	protein_coding	Ldlrap1
ENSMUSG00000043822	358.688	0.225931	0.0612978	3.68579	0.00022799	0.0201939	10	80174943	80184246	-	protein_coding	Adamtsl5
ENSMUSG00000036198	1491.83	0.225071	0.0528206	4.26104	2.03e-05	0.00360459	X	48552821	48589121	+	protein_coding	Arhgap36
ENSMUSG00000021696	891.807	0.224747	0.0487457	4.6106	4.02e-06	0.00103953	13	108350937	108422217	+	protein_coding	Elovl7
ENSMUSG00000097789	908.541	0.222509	0.0490496	4.53641	5.72e-06	0.00133745	7	84178161	84232739	+	protein_coding	Gm2115
ENSMUSG00000051136	268.295	0.220806	0.0614154	3.59529	0.00032404	0.0265315	3	27425499	27432159	+	protein_coding	Ghsr
ENSMUSG00000020836	3185.58	0.219636	0.0471013	4.66305	3.12e-06	0.00092675	11	77353236	77361310	+	protein_coding	Coro6
ENSMUSG00000035441	1336.87	0.219247	0.044874	4.88583	1.03e-06	0.0004031	11	80372951	80670851	-	protein_coding	Myo1d
ENSMUSG00000019913	84.9373	0.217234	0.0532631	4.07851	4.53e-05	0.00645499	10	50770849	50865248	+	protein_coding	Sim1
ENSMUSG00000035187	259.797	0.215732	0.0598434	3.60494	0.00031222	0.0257569	5	101806004	101812862	-	protein_coding	Nkx6-1
ENSMUSG00000020182	4657.16	0.209631	0.0608749	3.44364	0.00057395	0.0423638	11	11764100	11848144	-	protein_coding	Ddc
ENSMUSG00000034796	1923.83	0.205099	0.0612318	3.34955	0.00080942	0.0544872	8	123844112	123861921	+	protein_coding	Cpne7
ENSMUSG00000032268	163.856	0.204597	0.0604908	3.38228	0.00071887	0.0497854	9	48992559	49028887	+	protein_coding	Tmprss5
ENSMUSG00000031385	2552.99	0.204336	0.0417039	4.89969	9.6e-07	0.00039399	X	72800695	72816120	+	protein_coding	Plxnb3
ENSMUSG00000042251	176.785	0.202883	0.0614138	3.30355	0.0009547	0.0601749	1	131725118	131749211	+	protein_coding	Pm20d1
ENSMUSG00000031503	2860.27	0.201475	0.0455433	4.42381	9.7e-06	0.00203276	8	11362804	11499287	+	protein_coding	Col4a2
ENSMUSG00000022500	1552.7	0.201353	0.0499866	4.02815	5.62e-05	0.00756883	16	10777138	10884021	-	protein_coding	Litaf
ENSMUSG00000000214	1445.87	0.201062	0.0570055	3.52707	0.00042019	0.032787	7	142446488	142484865	-	protein_coding	Th
ENSMUSG00000004894	2952.81	0.200591	0.039793	5.04087	4.63e-07	0.00022937	3	87929056	87934890	-	protein_coding	Hapln2
ENSMUSG00000005716	3434.03	0.200349	0.0435788	4.5974	4.28e-06	0.00108346	15	78075313	78090600	-	protein_coding	Pvalb
ENSMUSG00000002007	313.022	0.20027	0.060791	3.2944	0.00098633	0.0617999	X	72818010	72822531	+	protein_coding	Srpk3
ENSMUSG00000032766	818.74	0.199545	0.0539839	3.69638	0.00021869	0.0196813	6	4003903	4008445	+	protein_coding	Gng11
ENSMUSG00000068122	185.371	0.198864	0.0611665	3.2512	0.00114919	0.0690707	X	21350782	21355403	+	protein_coding	Agtr2
ENSMUSG00000036634	16101.3	0.197343	0.0340502	5.79565	6.81e-09	9.91e-06	7	30598600	30614298	-	protein_coding	Mag
ENSMUSG00000022090	712.15	0.196386	0.0556859	3.52667	0.00042082	0.032787	14	70401666	70415130	-	protein_coding	Pdlim2
ENSMUSG00000004626	443.412	0.195453	0.0605253	3.22927	0.00124106	0.0725199	8	3680954	3693644	+	protein_coding	Stxbp2
ENSMUSG00000091712	908.322	0.195303	0.0495978	3.93773	8.23e-05	0.00981754	16	4964972	5005135	+	protein_coding	Sec14l5
ENSMUSG00000035576	877.819	0.194882	0.0518506	3.75854	0.00017091	0.0160685	2	162785391	162816442	+	protein_coding	L3mbtl1
ENSMUSG00000053007	495.38	0.194597	0.0607194	3.20486	0.00135127	0.076055	6	53264254	53677361	+	protein_coding	Creb5
ENSMUSG00000024330	1397.66	0.194486	0.0490647	3.96387	7.37e-05	0.00926154	17	34258410	34285659	+	protein_coding	Col11a2
ENSMUSG00000038765	322.034	0.192569	0.060953	3.1593	0.00158147	0.0827585	2	33450976	33530620	-	protein_coding	Lmx1b
ENSMUSG00000020774	1347.55	0.191815	0.045116	4.25161	2.12e-05	0.00368229	11	73195817	73220422	-	protein_coding	Aspa
ENSMUSG00000033491	127.028	0.191609	0.0590713	3.24369	0.00117992	0.0701655	9	86625701	86640496	+	protein_coding	Prss35
ENSMUSG00000063415	229.319	0.190503	0.0604432	3.15177	0.00162282	0.0840552	6	84548395	84570890	-	protein_coding	Cyp26b1
ENSMUSG00000043448	1434.62	0.189496	0.0522411	3.62733	0.00028636	0.024217	11	59066393	59074039	-	protein_coding	Gjc2
ENSMUSG00000035842	87.1541	0.186233	0.0578394	3.21983	0.00128267	0.0736724	17	66430514	66459169	+	protein_coding	Ddx11
ENSMUSG00000030739	3030.71	0.185843	0.0370315	5.01852	5.21e-07	0.00024086	7	44255226	44320267	-	protein_coding	Myh14
ENSMUSG00000035722	1459.95	0.185589	0.0472669	3.9264	8.62e-05	0.0100771	10	79832327	79851406	+	protein_coding	Abca7
ENSMUSG00000033006	4161.86	0.184656	0.0417594	4.42189	9.78e-06	0.00203276	15	79039107	79049440	-	protein_coding	Sox10
ENSMUSG00000038695	2982.75	0.184505	0.0381769	4.8329	1.35e-06	0.0004818	7	44117403	44121086	+	protein_coding	Josd2
ENSMUSG00000057606	89.3716	0.183205	0.0560074	3.27108	0.00107138	0.065804	14	31245038	31313300	-	protein_coding	Colq
ENSMUSG00000020411	451.247	0.182505	0.0579399	3.1499	0.00163326	0.0840552	11	46038981	46057335	-	protein_coding	Nipal4
ENSMUSG00000026519	3104.64	0.180994	0.0370264	4.88824	1.02e-06	0.0004031	1	180769908	180802677	+	protein_coding	Tmem63a
ENSMUSG00000018634	657.955	0.179243	0.0539803	3.32053	0.00089847	0.0581552	11	104023680	104066349	+	protein_coding	Crhr1
ENSMUSG00000020758	1357.39	0.179116	0.0498279	3.5947	0.00032477	0.0265315	11	115865534	115899238	+	protein_coding	Itgb4
ENSMUSG00000025409	2841.18	0.178861	0.0384242	4.6549	3.24e-06	0.00092675	10	127117824	127124887	-	protein_coding	Mbd6
ENSMUSG00000037280	1293.41	0.176243	0.0451827	3.90068	9.59e-05	0.0109012	15	100589693	100627257	-	protein_coding	Galnt6
ENSMUSG00000050854	647.173	0.176058	0.0535681	3.28662	0.00101396	0.0629665	4	118398137	118401241	-	protein_coding	Tmem125
ENSMUSG00000042662	1890.86	0.175456	0.0434673	4.0365	5.43e-05	0.00736329	2	152782916	152793618	-	protein_coding	Dusp15
ENSMUSG00000028753	1663.2	0.175229	0.0498654	3.51404	0.00044135	0.034071	4	138292670	138363195	-	protein_coding	Vwa5b1
ENSMUSG00000036777	3009.74	0.175202	0.0376497	4.65348	3.26e-06	0.00092675	9	22243307	22300484	-	protein_coding	Anln
ENSMUSG00000020604	1956.44	0.175119	0.0443832	3.94561	7.96e-05	0.00963711	11	109364199	109464156	+	protein_coding	Arsg
ENSMUSG00000026830	4838.48	0.175078	0.0381758	4.58611	4.52e-06	0.00108564	2	57935124	57942876	-	protein_coding	Ermn
ENSMUSG00000042826	2093.06	0.175065	0.0441529	3.96496	7.34e-05	0.00926154	11	69686893	69692683	-	protein_coding	Fgf11
ENSMUSG00000030064	1152.42	0.174916	0.0491176	3.56118	0.00036919	0.0295864	6	97263827	97594502	-	protein_coding	Frmd4b
ENSMUSG00000032554	583.498	0.174636	0.0555894	3.14154	0.00168062	0.0854475	9	103081199	103107643	-	protein_coding	Trf
ENSMUSG00000026970	966.063	0.172261	0.0518308	3.32353	0.00088886	0.0579793	2	60580536	60793536	-	protein_coding	Rbms1
ENSMUSG00000022211	3776.84	0.170769	0.0419439	4.07137	4.67e-05	0.00650032	14	55728107	55745729	+	protein_coding	Carmil3
ENSMUSG00000032259	1139.27	0.169865	0.0532609	3.1893	0.00142619	0.0786216	9	49251926	49319477	+	protein_coding	Drd2
ENSMUSG00000060716	3562.35	0.16984	0.0376291	4.51351	6.38e-06	0.00143074	12	79075936	79128429	+	protein_coding	Plekhh1
ENSMUSG00000025188	676.881	0.169678	0.0544734	3.11488	0.00184022	0.0921699	19	42743543	42768417	-	protein_coding	Hps1
ENSMUSG00000026447	1860.11	0.169314	0.0427044	3.96479	7.35e-05	0.00926154	1	132973404	133036425	+	protein_coding	Pik3c2b
ENSMUSG00000033208	7786.53	0.167129	0.0379505	4.40387	1.06e-05	0.00215609	10	76089686	76096993	+	protein_coding	S100b
ENSMUSG00000031344	1406.22	0.16689	0.05164	3.2318	0.00123014	0.0721326	X	71868783	71886208	+	protein_coding	Gabrq
ENSMUSG00000026610	3074.13	0.166674	0.0442129	3.76981	0.00016337	0.0154461	1	187340987	187947082	+	protein_coding	Esrrg
ENSMUSG00000034317	946.562	0.165127	0.0517387	3.19156	0.00141505	0.078335	3	68942620	68952088	-	protein_coding	Trim59
ENSMUSG00000024197	1101.35	0.164362	0.0494192	3.32587	0.00088144	0.0577189	17	56584475	56599873	-	protein_coding	Plin3
ENSMUSG00000055210	50.9326	0.16435	0.0446926	3.67734	0.00023568	0.0205502	4	114763478	114766070	-	protein_coding	Foxd2
ENSMUSG00000048537	10551.9	0.163651	0.0348065	4.70174	2.58e-06	0.00081907	9	44597600	44646495	-	protein_coding	Phldb1
ENSMUSG00000033579	3829.04	0.162824	0.0423633	3.84353	0.00012128	0.0128366	8	112071766	112120456	-	protein_coding	Fa2h
ENSMUSG00000015850	1268.46	0.162244	0.0506536	3.203	0.00136003	0.0762923	3	95583510	95595228	-	protein_coding	Adamtsl4
ENSMUSG00000011884	2284.46	0.162236	0.0447994	3.62139	0.00029303	0.024605	5	114807458	114829045	-	protein_coding	Gltp
ENSMUSG00000040940	3638.43	0.161239	0.0472766	3.41055	0.00064832	0.0462316	7	24602336	24626019	+	protein_coding	Arhgef1
ENSMUSG00000027669	696.03	0.160781	0.0522231	3.07874	0.00207878	0.0991041	3	32634480	32670734	-	protein_coding	Gnb4
ENSMUSG00000003934	6612.14	0.16055	0.0361131	4.44575	8.76e-06	0.00186579	11	69444917	69451031	-	protein_coding	Efnb3
ENSMUSG00000035545	10558.3	0.159441	0.0369267	4.31776	1.58e-05	0.00294729	7	4140037	4151176	+	protein_coding	Leng8
ENSMUSG00000034327	1798.91	0.158589	0.0406905	3.89744	9.72e-05	0.0109067	14	67953385	67979759	+	protein_coding	Kctd9
ENSMUSG00000036528	890.998	0.158476	0.0498776	3.17729	0.00148656	0.0799278	7	107194413	107347790	+	protein_coding	Ppfibp2
ENSMUSG00000032841	1107.25	0.157254	0.0481561	3.2655	0.00109271	0.0666274	2	101544629	101713372	-	protein_coding	Prr5l
ENSMUSG00000075590	6025.3	0.156627	0.0401346	3.90255	9.52e-05	0.010897	15	75957366	75963476	-	protein_coding	Nrbp2
ENSMUSG00000038481	2113.4	0.153337	0.0391476	3.91689	8.97e-05	0.0104107	10	40215559	40359814	+	protein_coding	Cdk19
ENSMUSG00000038156	3590.61	0.149083	0.0406798	3.66481	0.00024752	0.0214721	7	113365234	113642605	+	protein_coding	Spon1
ENSMUSG00000036882	2691.27	0.146942	0.0464842	3.16111	0.00157169	0.0827585	7	30221650	30234485	-	protein_coding	Arhgap33
ENSMUSG00000040759	2506.51	0.145831	0.0429825	3.39281	0.0006918	0.0487127	14	55173717	55176731	+	protein_coding	Cmtm5
ENSMUSG00000013523	10008	0.14477	0.0331313	4.36959	1.24e-05	0.00246455	2	170188910	170269765	-	protein_coding	Bcas1
ENSMUSG00000037400	3816.5	0.143523	0.0388093	3.69817	0.00021716	0.019648	3	35808254	35910425	+	protein_coding	Atp11b
ENSMUSG00000053279	7219.44	0.141003	0.037341	3.77609	0.00015931	0.0153199	19	20470078	20620829	+	protein_coding	Aldh1a1
ENSMUSG00000032854	3967.19	0.139957	0.0397231	3.52332	0.00042618	0.0330519	3	125658919	125732268	-	protein_coding	Ugt8a
ENSMUSG00000036098	6338.17	0.13915	0.0368816	3.77288	0.00016137	0.0153689	19	10185635	10218112	-	protein_coding	Myrf
ENSMUSG00000036580	2787.61	0.137702	0.0362595	3.79767	0.00014607	0.0147508	3	55019528	55044743	+	protein_coding	Spg20
ENSMUSG00000024816	1473.36	0.136177	0.0420862	3.23567	0.00121359	0.0714111	19	5899729	5925302	-	protein_coding	Frmd8
ENSMUSG00000032198	1454.26	0.135806	0.0430781	3.15255	0.00161851	0.0840552	9	21711155	21763931	-	protein_coding	Dock6
ENSMUSG00000011148	1947.27	0.135666	0.0436706	3.10658	0.00189266	0.0934596	12	112586478	112607794	+	protein_coding	Adssl1
ENSMUSG00000025558	7907.35	0.135154	0.0356824	3.78771	0.00015205	0.0148766	14	121779457	122035249	-	protein_coding	Dock9
ENSMUSG00000023328	10426.6	0.134709	0.0322213	4.18075	2.91e-05	0.00474722	5	137285780	137292728	+	protein_coding	Ache
ENSMUSG00000029098	1529.76	0.13414	0.0434478	3.08738	0.00201929	0.0972154	5	35740383	35772696	+	protein_coding	Acox3
ENSMUSG00000061028	3693.81	0.133828	0.0406282	3.29397	0.00098783	0.0617999	7	19314959	19338411	-	protein_coding	Clasrp
ENSMUSG00000021604	25.1335	0.133722	0.0352925	3.78896	0.00015128	0.0148766	13	73408597	73417727	+	protein_coding	Irx4
ENSMUSG00000057421	2542.9	0.132753	0.0391759	3.38865	0.00070239	0.048884	X	94978940	95000568	-	protein_coding	Las1l
ENSMUSG00000016150	2708.27	0.130571	0.0374015	3.49108	0.00048108	0.0367305	X	41616742	42518003	-	protein_coding	Tenm1
ENSMUSG00000021303	2542.21	0.129613	0.039714	3.26365	0.00109987	0.0667153	13	13958643	14002481	+	protein_coding	Gng4
ENSMUSG00000038112	4389.73	0.128813	0.0407696	3.15954	0.00158017	0.0827585	9	39498691	39515699	-	protein_coding	AW551984
ENSMUSG00000041073	3426.13	0.128575	0.0349518	3.67865	0.00023448	0.0205502	11	6547822	6556053	-	protein_coding	Nacad
ENSMUSG00000030849	3007	0.12762	0.0402417	3.17133	0.00151742	0.081327	7	129764180	132725079	-	protein_coding	Fgfr2
ENSMUSG00000022425	11751.7	0.126529	0.0333223	3.79714	0.00014638	0.0147508	15	54702296	54816288	-	protein_coding	Enpp2
ENSMUSG00000035469	2799.23	0.125428	0.0394678	3.17798	0.00148303	0.0799278	14	59438657	59474714	+	protein_coding	Rcbtb1
ENSMUSG00000039904	5656.88	0.125284	0.0364724	3.43503	0.0005925	0.0431932	6	25665876	25690728	-	protein_coding	Gpr37
ENSMUSG00000028399	9870.85	0.124233	0.0340659	3.64684	0.00026549	0.0227184	4	75859474	78130198	-	protein_coding	Ptprd
ENSMUSG00000022548	9701.83	0.122769	0.0343697	3.57201	0.00035425	0.0286617	16	31115009	31133626	-	protein_coding	Apod
ENSMUSG00000027298	3562.03	0.121189	0.0391875	3.09255	0.00198445	0.096243	2	119628213	119648585	+	protein_coding	Tyro3
ENSMUSG00000021143	9755.61	0.115442	0.0306012	3.77246	0.00016164	0.0153689	12	112978127	113038021	+	protein_coding	Pacs2
ENSMUSG00000061451	7811.94	0.1136	0.0318862	3.56267	0.0003671	0.0295592	19	5120886	5135559	-	protein_coding	Tmem151a
ENSMUSG00000028917	5589.02	0.112387	0.0348325	3.22648	0.00125321	0.072725	4	141353044	141392210	-	protein_coding	Plekhm2
ENSMUSG00000025702	3667.31	0.112021	0.036027	3.10937	0.00187487	0.0930743	6	116314984	116386501	+	protein_coding	Marchf8
ENSMUSG00000056966	4486.14	0.111337	0.0351296	3.16932	0.00152794	0.0816306	5	137951722	137961360	-	protein_coding	Gjc3
ENSMUSG00000006740	16488.1	0.111158	0.033291	3.33899	0.00084085	0.0557732	18	6201001	6242174	-	protein_coding	Kif5b
ENSMUSG00000006782	18635.5	0.110173	0.0337635	3.26308	0.00110208	0.0667153	11	100465729	100482555	+	protein_coding	Cnp
ENSMUSG00000022558	5022.3	0.110172	0.0350533	3.14299	0.00167229	0.0852959	15	76264460	76337238	+	protein_coding	Mroh1
ENSMUSG00000032517	55875.8	0.109994	0.0288808	3.80854	0.00013979	0.0142576	9	119978772	120010550	+	protein_coding	Mobp
ENSMUSG00000021972	3025.16	0.109738	0.0353501	3.10431	0.00190725	0.0938514	14	65049048	65187320	-	protein_coding	Hmbox1
ENSMUSG00000006542	20.1015	0.109679	0.0348143	3.15039	0.00163053	0.0840552	1	74778080	74788380	-	protein_coding	Prkag3
ENSMUSG00000053024	12704.3	0.107301	0.0309795	3.46361	0.00053298	0.0400425	1	132437164	132470994	-	protein_coding	Cntn2
ENSMUSG00000031176	4562.79	0.106921	0.0337541	3.16763	0.00153688	0.0818488	X	9520505	9529242	-	protein_coding	Dynlt3
ENSMUSG00000039218	26808	0.106744	0.0329564	3.23895	0.0011997	0.0708411	17	24009505	24043715	+	protein_coding	Srrm2
ENSMUSG00000039252	6742.05	0.102559	0.0322233	3.18277	0.00145873	0.0791905	5	52690858	52723804	-	protein_coding	Lgi2
ENSMUSG00000004892	11708.8	0.0958462	0.0309718	3.09463	0.00197062	0.0959694	3	87894837	87907537	-	protein_coding	Bcan
ENSMUSG00000028072	25.3257	0.0933568	0.0294952	3.16515	0.00155002	0.0821356	3	87685550	87702469	-	protein_coding	Ntrk1
ENSMUSG00000026354	83.7195	-0.0830484	0.0244607	-3.39517	0.00068586	0.0484969	1	128212492	128256055	-	protein_coding	Lct
ENSMUSG00000020849	21203.1	-0.0865942	0.0276694	-3.1296	0.00175045	0.0881986	11	75623694	75656671	+	protein_coding	Ywhae
ENSMUSG00000059213	1169.79	-0.0912588	0.0284149	-3.21166	0.00131972	0.0750476	15	98701657	98707371	-	protein_coding	Ddn
ENSMUSG00000036438	22159.5	-0.0925461	0.0294817	-3.1391	0.00169466	0.0859018	17	87740839	87754363	-	protein_coding	Calm2
ENSMUSG00000020585	7115.82	-0.0944496	0.0300513	-3.14295	0.00167257	0.0852959	12	8971663	8988742	+	protein_coding	Laptm4a
ENSMUSG00000027273	69684.1	-0.0952635	0.0302306	-3.15123	0.00162584	0.0840552	2	136555372	136624348	+	protein_coding	Snap25
ENSMUSG00000027499	6503.88	-0.0969346	0.0303446	-3.19446	0.00140094	0.0778098	3	7431728	7510426	+	protein_coding	Pkia
ENSMUSG00000058756	17122.3	-0.0979301	0.0315252	-3.10641	0.00189374	0.0934596	11	98631463	98659832	+	protein_coding	Thra
ENSMUSG00000027938	18.9834	-0.0993117	0.0311593	-3.18722	0.00143647	0.0786216	3	90144806	90150819	-	protein_coding	Creb3l4
ENSMUSG00000001175	47551.9	-0.0997447	0.0324253	-3.07613	0.00209703	0.099692	12	100165693	100176073	+	protein_coding	Calm1
ENSMUSG00000002985	37545.5	-0.100934	0.031952	-3.15893	0.00158347	0.0827585	7	19430033	19433113	-	protein_coding	Apoe
ENSMUSG00000034187	41304.8	-0.102612	0.0310381	-3.30601	0.00094635	0.0598725	11	103712607	103844882	-	protein_coding	Nsf
ENSMUSG00000031517	18818.3	-0.103476	0.0311948	-3.31708	0.00090963	0.0584282	8	55407877	55513906	+	protein_coding	Gpm6a
ENSMUSG00000020886	15126.1	-0.10372	0.0336268	-3.08443	0.00203941	0.0975033	11	69907767	69938348	+	protein_coding	Dlg4
ENSMUSG00000033676	5451.68	-0.106006	0.0331056	-3.20205	0.00136455	0.0762923	7	57069439	57478550	+	protein_coding	Gabrb3
ENSMUSG00000034891	19237.3	-0.10822	0.0345515	-3.13212	0.00173549	0.0877071	13	54906672	54914408	-	protein_coding	Sncb
ENSMUSG00000046518	23.9221	-0.109234	0.0319338	-3.42063	0.00062476	0.0451248	12	33978423	33979309	+	protein_coding	Ferd3l
ENSMUSG00000019370	43435.3	-0.109251	0.0302205	-3.61512	0.00030021	0.0250113	7	16649303	16658039	-	protein_coding	Calm3
ENSMUSG00000027221	4975.92	-0.112624	0.0340596	-3.30667	0.00094413	0.0598725	2	92430051	92445595	+	protein_coding	Chst1
ENSMUSG00000017466	23122.2	-0.114168	0.0305303	-3.73951	0.00018438	0.0170491	11	118191894	118246566	-	protein_coding	Timp2
ENSMUSG00000066607	4038.51	-0.115635	0.0331298	-3.49037	0.00048235	0.0367305	9	58395885	58407063	+	protein_coding	Insyn1
ENSMUSG00000025738	9251.87	-0.115958	0.0371567	-3.12077	0.00180379	0.0906148	17	26028058	26040229	+	protein_coding	Fbxl16
ENSMUSG00000045763	13877.4	-0.116046	0.0375917	-3.08701	0.00202183	0.0972154	15	25363362	25413850	-	protein_coding	Basp1
ENSMUSG00000038976	16775	-0.116909	0.0295352	-3.95831	7.55e-05	0.0093405	11	94881860	94897725	+	protein_coding	Ppp1r9b
ENSMUSG00000029797	939.296	-0.117761	0.0305773	-3.85124	0.00011752	0.0125776	6	48425162	48478184	+	protein_coding	Sspo
ENSMUSG00000024411	5981.07	-0.119989	0.0347132	-3.45658	0.00054708	0.0407382	18	15522552	15544039	-	protein_coding	Aqp4
ENSMUSG00000020660	1028.53	-0.121132	0.0250572	-4.83421	1.34e-06	0.0004818	12	4004950	4010642	+	protein_coding	Pomc
ENSMUSG00000031778	10340.4	-0.121503	0.0373975	-3.24896	0.00115829	0.0693699	8	95498636	95509055	+	protein_coding	Cx3cl1
ENSMUSG00000029050	3042.65	-0.121695	0.0380399	-3.19913	0.00137841	0.0768121	4	155238531	155307049	-	protein_coding	Ski
ENSMUSG00000026335	8680.09	-0.122419	0.0338115	-3.62064	0.00029387	0.024605	1	97722838	98023371	-	protein_coding	Pam
ENSMUSG00000015396	3120.83	-0.123174	0.0377132	-3.26608	0.00109049	0.0666274	13	43938250	43956608	+	protein_coding	Cd83
ENSMUSG00000064367	111682	-0.124242	0.038255	-3.24774	0.00116327	0.0694206	MT	11741	13565	+	protein_coding	mt-Nd5
ENSMUSG00000036565	12478	-0.124952	0.0339672	-3.67862	0.0002345	0.0205502	5	140606332	140634786	-	protein_coding	Ttyh3
ENSMUSG00000070802	29010.5	-0.126883	0.0317149	-4.00075	6.31e-05	0.00823742	7	16678606	16682753	+	protein_coding	Pnmal2
ENSMUSG00000005514	3007.15	-0.126926	0.0372511	-3.40731	0.00065607	0.0465864	5	135698886	135764180	+	protein_coding	Por
ENSMUSG00000050556	4541.4	-0.127046	0.0369872	-3.43485	0.00059288	0.0431932	2	166937888	167032075	-	protein_coding	Kcnb1
ENSMUSG00000058254	28921.7	-0.127733	0.029148	-4.3822	1.17e-05	0.00235374	X	10351396	10462844	+	protein_coding	Tspan7
ENSMUSG00000028782	9876.78	-0.128319	0.0361131	-3.55327	0.00038048	0.0303464	4	129878662	129916426	+	protein_coding	Adgrb2
ENSMUSG00000064368	32824.5	-0.128627	0.0367173	-3.50317	0.00045976	0.03533	MT	13551	14070	-	protein_coding	mt-Nd6
ENSMUSG00000061787	2105.6	-0.130083	0.0408323	-3.18579	0.00144358	0.0786216	7	80992479	80995002	-	protein_coding	Rps17
ENSMUSG00000025422	10045	-0.130718	0.03543	-3.68948	0.00022471	0.02006	10	126911152	126929038	+	protein_coding	Agap2
ENSMUSG00000027447	20896	-0.133212	0.0357198	-3.72936	0.00019197	0.0175577	2	148713641	148717612	-	protein_coding	Cst3
ENSMUSG00000048895	4443.15	-0.133557	0.0353433	-3.77887	0.00015754	0.0152375	11	80367848	80372010	+	protein_coding	Cdk5r1
ENSMUSG00000007892	6433.92	-0.133731	0.0373475	-3.58072	0.00034264	0.0278568	9	61820565	61821824	-	protein_coding	Rplp1
ENSMUSG00000026110	1650.81	-0.134631	0.0410569	-3.27912	0.0010413	0.0642862	1	37478420	37580097	-	protein_coding	Mgat4a
ENSMUSG00000030688	1793.33	-0.1356	0.0412151	-3.29007	0.00100163	0.0624313	7	100966292	100995833	+	protein_coding	Stard10
ENSMUSG00000003575	5243.38	-0.135808	0.0423122	-3.20966	0.00132891	0.0750476	8	70835004	70892229	-	protein_coding	Crtc1
ENSMUSG00000042532	2785.55	-0.135858	0.0403482	-3.36714	0.00075953	0.0517498	19	42236012	42258787	+	protein_coding	Golga7b
ENSMUSG00000022454	6314.3	-0.13602	0.0377017	-3.6078	0.0003088	0.0256003	15	94973110	95426440	-	protein_coding	Nell2
ENSMUSG00000021559	3194.81	-0.136147	0.0427306	-3.18616	0.00144172	0.0786216	13	60749760	60911005	+	protein_coding	Dapk1
ENSMUSG00000049583	3811.04	-0.137156	0.0376707	-3.64092	0.00027167	0.0230904	7	87233375	87784115	+	protein_coding	Grm5
ENSMUSG00000056486	5226.43	-0.139405	0.0417547	-3.33868	0.00084179	0.0557732	2	73441003	73605690	-	protein_coding	Chn1
ENSMUSG00000022623	4396.63	-0.140238	0.0378902	-3.70116	0.00021462	0.019523	15	89383825	89444464	+	protein_coding	Shank3
ENSMUSG00000039910	1362.33	-0.140397	0.0451253	-3.11127	0.00186287	0.0927523	10	17598965	17601422	+	protein_coding	Cited2
ENSMUSG00000030209	4043.64	-0.142233	0.0380235	-3.74065	0.00018355	0.0170491	6	135690230	136150509	-	protein_coding	Grin2b
ENSMUSG00000040712	7832.39	-0.143861	0.0364285	-3.94914	7.84e-05	0.00961016	11	70560288	70578931	-	protein_coding	Camta2
ENSMUSG00000061911	6378.17	-0.144121	0.0366874	-3.92834	8.55e-05	0.0100662	12	29578382	29973212	+	protein_coding	Myt1l
ENSMUSG00000024665	6055.32	-0.146006	0.0400412	-3.6464	0.00026594	0.0227184	19	10040128	10079110	-	protein_coding	Fads2
ENSMUSG00000021359	37.4644	-0.146975	0.0427584	-3.43733	0.00058749	0.043174	13	40868777	40891852	-	protein_coding	Tfap2a
ENSMUSG00000040424	2568.7	-0.147608	0.0418018	-3.53113	0.00041379	0.0325403	7	27222691	27230600	+	protein_coding	Hipk4
ENSMUSG00000053310	3352.99	-0.148112	0.0445843	-3.32206	0.00089355	0.0580603	9	37455787	37464200	-	protein_coding	Nrgn
ENSMUSG00000004110	6403.97	-0.149852	0.0392918	-3.81382	0.00013683	0.0140414	1	154266476	154760247	-	protein_coding	Cacna1e
ENSMUSG00000064363	61786.7	-0.150281	0.0380651	-3.94801	7.88e-05	0.00961016	MT	10166	11544	+	protein_coding	mt-Nd4
ENSMUSG00000038020	2776.49	-0.151251	0.0442726	-3.41636	0.00063465	0.0456433	11	98727610	98744523	+	protein_coding	Rapgefl1
ENSMUSG00000023046	64.1275	-0.151467	0.0469391	-3.22688	0.00125146	0.072725	15	102052796	102057946	+	protein_coding	Igfbp6
ENSMUSG00000052889	6429.59	-0.15256	0.0379502	-4.02001	5.82e-05	0.0077622	7	121887973	122233625	+	protein_coding	Prkcb
ENSMUSG00000039037	1292.94	-0.152916	0.0492753	-3.1033	0.00191377	0.0938975	3	152522717	152687883	-	protein_coding	St6galnac5
ENSMUSG00000031760	6718.79	-0.152985	0.0393252	-3.89025	0.00010014	0.0110875	8	94879234	94880774	+	protein_coding	Mt3
ENSMUSG00000029054	56.5151	-0.15363	0.0411779	-3.73088	0.00019081	0.0175474	4	155469436	155482569	-	protein_coding	Gabrd
ENSMUSG00000020607	1916.52	-0.154304	0.0498681	-3.09425	0.00197311	0.0959694	12	14196830	14202055	-	protein_coding	Lratd1
ENSMUSG00000022037	25484.3	-0.157343	0.0340268	-4.62409	3.76e-06	0.00100505	14	66205931	66218996	+	protein_coding	Clu
ENSMUSG00000039809	10037.4	-0.157589	0.03904	-4.03661	5.42e-05	0.00736329	4	46662304	46991873	-	protein_coding	Gabbr2
ENSMUSG00000033953	11790.3	-0.158756	0.0329043	-4.82479	1.4e-06	0.00049049	11	17109262	17150375	+	protein_coding	Ppp3r1
ENSMUSG00000003469	7482.69	-0.159118	0.0388158	-4.09933	4.14e-05	0.00617093	14	70694915	70706272	+	protein_coding	Phyhip
ENSMUSG00000038255	228.857	-0.159407	0.0414036	-3.85007	0.00011809	0.0125776	11	98216240	98220474	-	protein_coding	Neurod2
ENSMUSG00000019505	15228.5	-0.159766	0.0418146	-3.82081	0.00013301	0.0138179	11	62441996	62444039	+	protein_coding	Ubb
ENSMUSG00000025927	800.182	-0.159798	0.0493351	-3.23903	0.00119939	0.0708411	1	19279137	19308800	+	protein_coding	Tfap2b
ENSMUSG00000024215	39.7097	-0.160039	0.0398258	-4.01847	5.86e-05	0.0077622	17	27933325	27947929	-	protein_coding	Spdef
ENSMUSG00000022494	3314.01	-0.160698	0.046142	-3.48267	0.00049644	0.037633	16	11801976	12088766	+	protein_coding	Shisa9
ENSMUSG00000042816	145.698	-0.161168	0.0421359	-3.82496	0.00013079	0.0137571	18	42710945	42712717	-	protein_coding	Gpr151
ENSMUSG00000056158	4196.97	-0.162041	0.0388774	-4.16801	3.07e-05	0.00492491	11	92988853	93492575	+	protein_coding	Car10
ENSMUSG00000049336	4368.06	-0.162231	0.0420358	-3.85936	0.00011368	0.0123432	11	35897482	37126791	-	protein_coding	Tenm2
ENSMUSG00000046159	1211.08	-0.162533	0.048185	-3.3731	0.00074326	0.0510542	13	9925521	10410883	-	protein_coding	Chrm3
ENSMUSG00000046610	33.4146	-0.165013	0.0384824	-4.28801	1.8e-05	0.00326231	18	65831338	65884672	+	protein_coding	Oacyl
ENSMUSG00000003352	2407.48	-0.165276	0.0514821	-3.21037	0.00132566	0.0750476	15	98528720	98542410	+	protein_coding	Cacnb3
ENSMUSG00000057897	21600.6	-0.166471	0.0384983	-4.32412	1.53e-05	0.00289574	11	5919643	6016362	-	protein_coding	Camk2b
ENSMUSG00000028532	3223.67	-0.167823	0.043909	-3.82207	0.00013234	0.0138179	4	100633871	100886417	+	protein_coding	Cachd1
ENSMUSG00000060780	1535.29	-0.168853	0.0433047	-3.89919	9.65e-05	0.0109012	6	77219671	77234774	+	protein_coding	Lrrtm1
ENSMUSG00000064351	220464	-0.170205	0.053022	-3.21009	0.00132696	0.0750476	MT	5327	6872	+	protein_coding	mt-Co1
ENSMUSG00000048218	1697.03	-0.170328	0.0507295	-3.35758	0.00078628	0.0533153	15	97142005	97145168	-	protein_coding	Amigo2
ENSMUSG00000051243	493.02	-0.171214	0.0544698	-3.14328	0.00167068	0.0852959	9	58103579	58111602	-	protein_coding	Islr2
ENSMUSG00000026833	8664.04	-0.173423	0.0445237	-3.89508	9.82e-05	0.0109405	2	28083003	28120748	+	protein_coding	Olfm1
ENSMUSG00000007888	41.0288	-0.173464	0.0374618	-4.63043	3.65e-06	0.00099048	8	70945807	70956731	+	protein_coding	Crlf1
ENSMUSG00000027737	1191.19	-0.173877	0.0545556	-3.18715	0.00143684	0.0786216	3	49846974	50398063	-	protein_coding	Slc7a11
ENSMUSG00000017417	678.732	-0.17391	0.052396	-3.31914	0.00090294	0.0582208	11	97814063	97877270	-	protein_coding	Plxdc1
ENSMUSG00000025020	3775.17	-0.175687	0.0452012	-3.88678	0.00010158	0.0111737	19	41588695	41732104	-	protein_coding	Slit1
ENSMUSG00000032303	165.811	-0.17569	0.0564655	-3.11145	0.0018617	0.0927523	9	54917394	54933846	-	protein_coding	Chrna3
ENSMUSG00000000296	733.93	-0.176654	0.0515053	-3.42983	0.00060397	0.0438112	10	31208371	31321954	-	protein_coding	Tpd52l1
ENSMUSG00000021750	5634.34	-0.177429	0.0444234	-3.99404	6.5e-05	0.00840892	14	14151749	14173499	+	protein_coding	Fam107a
ENSMUSG00000021219	2247.59	-0.177924	0.0417997	-4.25658	2.08e-05	0.00363883	12	82635065	83208830	+	protein_coding	Rgs6
ENSMUSG00000027489	1517.92	-0.178011	0.0482567	-3.68883	0.00022529	0.02006	2	154386318	154400810	-	protein_coding	Necab3
ENSMUSG00000028132	1517.21	-0.178613	0.0434115	-4.11441	3.88e-05	0.00588521	3	120995409	121076747	-	protein_coding	Tlcd4
ENSMUSG00000043659	112.242	-0.179403	0.0580656	-3.08966	0.00200387	0.0969055	9	24009291	24227694	+	protein_coding	Npsr1
ENSMUSG00000039747	1623.99	-0.179861	0.0519519	-3.46206	0.00053605	0.0400941	5	136176312	136199567	-	protein_coding	Orai2
ENSMUSG00000030747	848.689	-0.180169	0.0559188	-3.22197	0.00127314	0.0735671	7	98802864	98831926	-	protein_coding	Dgat2
ENSMUSG00000069171	1435.47	-0.181208	0.0495732	-3.65536	0.00025682	0.0221646	13	78337091	78347876	-	protein_coding	Nr2f1
ENSMUSG00000064341	113047	-0.181909	0.0407356	-4.46561	7.98e-06	0.00172263	MT	2750	3707	+	protein_coding	mt-Nd1
ENSMUSG00000024873	2759.31	-0.182337	0.0436512	-4.17712	2.95e-05	0.00477719	19	5142895	5148549	-	protein_coding	Cnih2
ENSMUSG00000059674	919.301	-0.182876	0.0517764	-3.53204	0.00041237	0.0325403	14	54868687	54878821	-	protein_coding	Cdh24
ENSMUSG00000030605	2751.58	-0.183053	0.0483555	-3.78556	0.00015337	0.014919	7	78783515	78798808	-	protein_coding	Mfge8
ENSMUSG00000008658	10187.9	-0.183946	0.0436142	-4.21758	2.47e-05	0.0041558	16	5703218	7229390	+	protein_coding	Rbfox1
ENSMUSG00000026185	6160.87	-0.185945	0.047167	-3.94227	8.07e-05	0.00970221	1	72897090	72914043	-	protein_coding	Igfbp5
ENSMUSG00000009406	1638.59	-0.185997	0.0456549	-4.07398	4.62e-05	0.00648139	X	20799633	20816847	-	protein_coding	Elk1
ENSMUSG00000063659	2480.26	-0.186706	0.0453204	-4.11969	3.79e-05	0.00580411	1	177269916	177278330	+	protein_coding	Zbtb18
ENSMUSG00000009569	3099.03	-0.187186	0.0437125	-4.2822	1.85e-05	0.0033131	16	13074344	13235393	+	protein_coding	Mrtfb
ENSMUSG00000094626	385.275	-0.189458	0.0614215	-3.08455	0.00203861	0.0975033	6	120465899	120470768	-	protein_coding	Tmem121b
ENSMUSG00000000125	267.604	-0.189495	0.0611277	-3.09998	0.00193533	0.0946792	11	103664975	103708783	+	protein_coding	Wnt3
ENSMUSG00000095845	25.3469	-0.190253	0.0335329	-5.67362	1.4e-08	1.78e-05	8	85794196	85794611	-	protein_coding	Gm5741
ENSMUSG00000021948	763.987	-0.1913	0.0575144	-3.32612	0.00088063	0.0577189	14	30317310	30348167	-	protein_coding	Prkcd
ENSMUSG00000064345	98955.2	-0.192152	0.0382791	-5.01975	5.17e-07	0.00024086	MT	3913	4951	+	protein_coding	mt-Nd2
ENSMUSG00000005360	8969.34	-0.192519	0.0359218	-5.3594	8.35e-08	5.85e-05	15	8663607	8740248	-	protein_coding	Slc1a3
ENSMUSG00000090291	111.737	-0.193447	0.0557108	-3.47234	0.00051594	0.0389359	19	10432734	10434837	-	protein_coding	Lrrc10b
ENSMUSG00000002900	376.431	-0.194323	0.060326	-3.22122	0.00127646	0.0735671	12	31315232	31379643	+	protein_coding	Lamb1
ENSMUSG00000036523	84.1266	-0.19434	0.0575429	-3.37731	0.00073198	0.0504853	12	16720615	16850887	-	protein_coding	Greb1
ENSMUSG00000023192	935.359	-0.194492	0.0597531	-3.25493	0.00113418	0.0684129	9	106520293	106533281	-	protein_coding	Grm2
ENSMUSG00000025651	177.568	-0.195914	0.0597536	-3.2787	0.00104285	0.0642862	9	108765700	108778691	+	protein_coding	Uqcrc1
ENSMUSG00000053963	1676.55	-0.196948	0.0612699	-3.21444	0.001307	0.0748145	1	180259951	180311069	-	protein_coding	Stum
ENSMUSG00000045287	716.204	-0.196951	0.0589424	-3.34141	0.00083354	0.0556656	11	75084608	75158595	+	protein_coding	Rtn4rl1
ENSMUSG00000073418	550.81	-0.198117	0.0584687	-3.38843	0.00070295	0.048884	17	34947353	34962856	-	protein_coding	C4b
ENSMUSG00000030270	1713.47	-0.198327	0.0513167	-3.86477	0.00011119	0.012151	6	113259267	113282588	+	protein_coding	Cpne9
ENSMUSG00000028161	16221.1	-0.198542	0.0410326	-4.83864	1.31e-06	0.0004818	3	136375884	136643488	+	protein_coding	Ppp3ca
ENSMUSG00000064370	147053	-0.198873	0.0399828	-4.97397	6.56e-07	0.0002905	MT	14144	15288	+	protein_coding	mt-Cytb
ENSMUSG00000063297	7663.65	-0.199985	0.0353863	-5.65149	1.59e-08	1.78e-05	7	54485245	54918633	+	protein_coding	Luzp2
ENSMUSG00000020524	11551	-0.200034	0.0390158	-5.12701	2.94e-07	0.00015981	11	56902212	57221070	+	protein_coding	Gria1
ENSMUSG00000025170	168.663	-0.203097	0.0598893	-3.39121	0.00069585	0.0487937	11	121246950	121279077	-	protein_coding	Rab40b
ENSMUSG00000056947	461.266	-0.203422	0.0606021	-3.35668	0.00078885	0.0533153	3	55689930	55692422	+	protein_coding	Mab21l1
ENSMUSG00000039004	156.094	-0.20383	0.0609419	-3.34466	0.00082384	0.0552366	13	38529082	38684278	+	protein_coding	Bmp6
ENSMUSG00000045038	6845.21	-0.205644	0.0363091	-5.66371	1.48e-08	1.78e-05	17	86475212	86965347	+	protein_coding	Prkce
ENSMUSG00000000305	1126.53	-0.206744	0.050639	-4.0827	4.45e-05	0.00645499	2	179084223	179541166	+	protein_coding	Cdh4
ENSMUSG00000028833	45783	-0.207833	0.0402415	-5.16464	2.41e-07	0.00013514	4	126637542	126647231	-	protein_coding	Ncdn
ENSMUSG00000026728	1324.29	-0.212171	0.0532879	-3.9816	6.85e-05	0.00879393	2	13578737	13587637	+	protein_coding	Vim
ENSMUSG00000027217	461.058	-0.217014	0.0614099	-3.53386	0.00040954	0.0325102	2	93032104	93164850	-	protein_coding	Tspan18
ENSMUSG00000025400	127.566	-0.220296	0.0398321	-5.53062	3.19e-08	2.83e-05	10	127560346	127567637	+	protein_coding	Tac2
ENSMUSG00000030772	3000.51	-0.220369	0.0430453	-5.11948	3.06e-07	0.00016113	7	111715223	111758264	-	protein_coding	Dkk3
ENSMUSG00000028289	988.398	-0.223525	0.0579907	-3.85449	0.00011597	0.0125106	4	28813130	28967499	+	protein_coding	Epha7
ENSMUSG00000031561	3109.34	-0.225103	0.0484329	-4.64773	3.36e-06	0.00092675	8	48680716	49296986	-	protein_coding	Tenm3
ENSMUSG00000073424	266.3	-0.230167	0.0613512	-3.75163	0.00017569	0.0164261	17	32904600	32922326	+	protein_coding	Cyp4f15
ENSMUSG00000024617	9369.82	-0.232542	0.0613593	-3.78984	0.00015074	0.0148766	18	61058689	61121224	+	protein_coding	Camk2a
ENSMUSG00000028785	6502.75	-0.236563	0.0573513	-4.12481	3.71e-05	0.00572877	4	129005362	129015829	-	protein_coding	Hpca
ENSMUSG00000021943	110.726	-0.237261	0.0581235	-4.08202	4.46e-05	0.00645499	14	33645543	33659940	+	protein_coding	Gdf10
ENSMUSG00000038764	1027.07	-0.238192	0.0566253	-4.20646	2.59e-05	0.00432226	4	57190840	57301837	-	protein_coding	Ptpn3
ENSMUSG00000035486	926.451	-0.239637	0.0565896	-4.23464	2.29e-05	0.00393113	10	80192292	80201323	+	protein_coding	Plk5
ENSMUSG00000027985	283.488	-0.24146	0.0614203	-3.93127	8.45e-05	0.0100141	3	130904119	131018005	+	protein_coding	Lef1
ENSMUSG00000039081	739.242	-0.241897	0.0534436	-4.52622	6e-06	0.00138432	14	22034026	22039669	-	protein_coding	Zfp503
ENSMUSG00000090223	1219.45	-0.241984	0.0556999	-4.34443	1.4e-05	0.0026704	16	96268805	96326993	+	protein_coding	Pcp4
ENSMUSG00000041703	106.454	-0.243187	0.0520221	-4.67468	2.94e-06	0.00091754	14	122694206	122703089	-	protein_coding	Zic5
ENSMUSG00000035456	190.333	-0.246021	0.0614165	-4.00578	6.18e-05	0.0081271	5	98315056	98336850	+	protein_coding	Prdm8
ENSMUSG00000029661	360.844	-0.24639	0.0604358	-4.07688	4.56e-05	0.00645499	6	4504813	4541544	+	protein_coding	Col1a2
ENSMUSG00000026259	2140.73	-0.251102	0.0465581	-5.39331	6.92e-08	5.06e-05	1	87404555	87501592	-	protein_coding	Ngef
ENSMUSG00000034701	265.603	-0.251199	0.0605003	-4.15203	3.3e-05	0.00523179	2	79282864	79287095	-	protein_coding	Neurod1
ENSMUSG00000026514	460.981	-0.251431	0.0612707	-4.10362	4.07e-05	0.00611164	1	181180192	181288206	+	protein_coding	Cnih3
ENSMUSG00000062372	1470.73	-0.251976	0.0519206	-4.85311	1.22e-06	0.00046487	5	30524405	30619276	-	protein_coding	Otof
ENSMUSG00000056708	645.887	-0.2523	0.0549882	-4.58826	4.47e-06	0.00108564	1	154972106	154975382	-	protein_coding	Ier5
ENSMUSG00000020431	7379.66	-0.254528	0.0454565	-5.59938	2.15e-08	2.13e-05	11	7013488	7128506	+	protein_coding	Adcy1
ENSMUSG00000029055	1325.66	-0.255149	0.0548324	-4.65325	3.27e-06	0.00092675	4	155067571	155141241	-	protein_coding	Plch2
ENSMUSG00000053907	102.467	-0.255483	0.0537934	-4.74933	2.04e-06	0.0006605	6	72409781	72416541	-	protein_coding	Mat2a
ENSMUSG00000027849	1501.07	-0.257881	0.0483126	-5.33776	9.41e-08	6.09e-05	3	103482546	103552885	+	protein_coding	Syt6
ENSMUSG00000030043	848.575	-0.261573	0.0580164	-4.5086	6.53e-06	0.00144502	6	82379314	82537085	+	protein_coding	Tacr1
ENSMUSG00000032368	1152.56	-0.265943	0.0479466	-5.54666	2.91e-08	2.72e-05	9	91240110	91247863	-	protein_coding	Zic1
ENSMUSG00000042596	121.015	-0.279406	0.0579556	-4.82104	1.43e-06	0.00049049	1	19173245	19236570	+	protein_coding	Tfap2d
ENSMUSG00000027840	334.896	-0.27989	0.0614233	-4.55674	5.2e-06	0.00123147	3	104852587	104869237	-	protein_coding	Wnt2b
ENSMUSG00000074575	348.81	-0.282288	0.0614248	-4.59567	4.31e-06	0.00108346	2	168102036	168123656	-	protein_coding	Kcng1
ENSMUSG00000034384	265.971	-0.293878	0.0597845	-4.91562	8.85e-07	0.00037235	5	106600388	106606032	-	protein_coding	Barhl2
ENSMUSG00000041046	160.629	-0.315497	0.0595335	-5.29949	1.16e-07	6.98e-05	11	6608520	6627475	+	protein_coding	Ramp3
ENSMUSG00000067860	183.468	-0.325002	0.0612231	-5.30849	1.11e-07	6.89e-05	X	57068059	57087096	+	protein_coding	Zic3
ENSMUSG00000030226	1641.71	-0.337986	0.0507599	-6.65852	2.77e-11	5.82e-08	6	138339915	138558966	-	protein_coding	Lmo3
ENSMUSG00000035200	56.6146	-0.351836	0.0433158	-8.12256	4.56e-16	1.92e-12	9	54935437	54956063	-	protein_coding	Chrnb4
ENSMUSG00000054889	75.5866	-0.361062	0.0454347	-7.94684	1.91e-15	6.44e-12	13	38335269	38382553	+	protein_coding	Dsp
ENSMUSG00000004872	82.5894	-0.393426	0.0555632	-7.0807	1.43e-12	3.45e-09	1	78077903	78173771	-	protein_coding	Pax3
ENSMUSG00000042453	2251.86	-0.394039	0.0443168	-8.89142	6.03e-19	3.38e-15	5	22089451	22549700	-	protein_coding	Reln
ENSMUSG00000020932	1865.22	-0.476567	0.0532598	-8.94797	3.62e-19	3.05e-15	11	102778161	102791738	-	protein_coding	Gfap
ENSMUSG00000036972	224.155	-0.75905	0.0610972	-12.4237	1.94e-35	3.27e-31	9	91244465	91271401	+	protein_coding	Zic4

[truncated: 61 more sheets: Data 11, Data 12, Data 13, Data 14, Data 15, Data 16, Data 17, Data 18, Data 19, Data 20, Data 21, Data 22, Data 23, Data 24, Data 25, Data 26, Data 27, Data 28, Data 29, Data 30 …]
