# Supplementary material for: Histone serotonylation in dorsal raphe nucleus contributes to stress- and antidepressant-mediated gene expression and behavior
Source: Nat Commun. 2024 Jun 13;15:5042. doi: 10.1038/s41467-024-49336-4 (PMC11176395; doi:10.1038/s41467-024-49336-4)
Supplement: Supplementary file 6 — Source Data [file 41467_2024_49336_MOESM6_ESM.xlsx]

## Sheet: Fig. 1A
CTRL	SUS	RES
1.20606	0.368584	1.59958
1.47515	0.312051	1.50274
1.04798	0.589158	1.4466
1.76784	0.512971	1.71622
0.994501	0.479824	1.2085
1.08344	0.468001	1.37007
1.30828	0.170605	1.13725
0.828963	0.365183	1.83163
	0.683783	1.09785
	0.570838	1.1509
	0.775647	1.41952
	0.207882	1.40032

## Sheet: Fig. 1D
Control	Defeated
9	2
11	1
15	6
5	1
19	2
27	10
15	15
8	7
19	0
12	5

## Sheet: Fig. 1E
Control	Defeated
1	3
1	3
1	2
2	3
0	3
0	3
0	2
3	3
0	3
3	2

## Sheet: Fig. 2A
CTRL	SUS	RES
1.16244	0.811016	1.27688
0.698689	0.932874	1.24028
0.998699	0.753743	1.33219
1.31363	0.408503	1.4911
1.14857	0.451435	1.58499
0.677963	0.494118	1.15586
	0.377118	1.79476
	0.162272	1.66241
	1.19356	0.91826
	1.03715	0.935095

## Sheet: Fig. 2B
Control	Defeated
1.09934	0.768845
0.948611	1.12329
0.978443	0.711862
1.03078	0.454303
0.94283	0.441755

## Sheet: Fig. 2C
Control	MDD −ADs	Control	MDD + ADs
1.14309	0.832768	1.45216	1.29663
0.890494	0.188297	0.222373	1.46551
1.00295	0.188082	1.88105	1.14014
1.37103	0.683793	0.0583005	0.478181
0.592436	0.023755	1.38612	0.236927

## Sheet: Fig. 3B
	Pre															Post
CTRL VEH	1.23135	1.64717	1.04205	1.74892	1.07123	1.36055	1.37616	1.03584	1.19637	1.50756						4.20708	0.650793	0.656729	1.24649	0.802937	1.32735	2.74059	1.97335	4.64616	1.56758
SUS VEH	0.853217	0.065637	0.398489	0.789214	0.644854	0.656083	0.610486	0.528194	0.334735	0.871243	0.443084	0.720931	0.838368	0.44298	0.371324	1.8421	0.094	0.365812	1.64378	0.67892	0.857944	0.203134	0.871911	0.229079	0.727127	0.671252	0.942799	0.849315	0.931699	0.988497
RES VEH	1.16637	1.21772	0.995303	1.67908	1.93864	1.31675	1.80344	2.34634	1.57401	2.35434	1.31276	1.05956	1.8869	1.97634	2.9697	1.1976	0.919833	0.224818	1.41156	0.666182	0.36011	0.621835	0.839286	0.386205	1.99458	0.765922	1.03964	3.29032	1.19224	4.33196

## Sheet: Fig. 3C
	Pre																			Post
CTRL FLX	0.62741	1.37124	0.692533	0.62418	0.842383	1.23283	1.60568	0.852912	0.981481	0.88781										1.22152	1.10255	0.617769	0.931207	1.0748	1.14134	1.19014	0.530059	1.86712	1.13856
SUS FLX	0.209244	0.391403	0.69372	0.51402	0.845225	0.478417	0.355847	0.829826	0.648671	0.635742										1.15979	0.969211	1.18992	1.36301	3.50184	1.61107	0.680632	1.86304	1.40518	0.739504
RES FLX	1.76275	1.35023	1.6624	1.17058	1.14207	4.85327	1.26094	1.48816	2.72786	1.01571	1.71817	1.19967	1.22947	1.31634	1.39327	1.04227	1.074	0.999694	0.960055	1.93928	1.31889	1.73253	0.728054	0.897381	0.977635	0.0735654	1.00083	0.471994	1.16271	1.08045	0.552905	0.686334	1.04357	0.714812	1.64407	2.66871	0.92704	0.996707

## Sheet: Fig. 3D
Ctl H2O	Ctl FLX	SUS H2O	SUS FLX	RES H2O	RES FLX
0.913321	1.05219	0.754589	0.656254	0.865217	0.821833
1.08668	1.41016	0.864036	0.489656	1.11553	0.887189
1.11268	0.763382	1.30198	0.970288	0.596495	0.732123
0.887321	1.06408	1.15932	0.975484	0.515565	0.836489
1.05279	0.512926	1.58942	0.774197	1.03456	0.679777
0.947215	1.13799	2.57746	0.80634	0.920219	0.31838
1.11266	0.48376	0.867071	1.24862	0.221239	1.63632
0.887342	0.825752	1.03684	0.969644	0.359245	1.23784
0.805513	0.504025	0.561931	0.498863	1.22299	0.762791
1.19449	1.02505	1.71543	1.29996	1.02171	0.385164
		1.88732	1.11229	0.852936	0.21026
		2.03547		0.892921	0.660081
		1.35554			0.59185
		0.981787			0.277422
		2.47707			1.88142
					2.04162
					0.80515
					0.640254
					1.19038

## Sheet: Fig. 4B
WT	Q5A
0.739358	0.287982
0.813251	0.738714
1.67011	0.48374
1.59829	0.302732
0.797356	0.805661
0.381637	0.461043
	0.579114

[truncated: 6 more sheets: Fig. 4D, Fig. S4C, Fig. S4D, Fig. S5A, Fig. S5B, Fig. S5C]
